# Supplementary material for: MTSviewer: A database to visualize mitochondrial targeting sequences, cleavage sites, and mutations on protein structures
Source: PLoS One. 2023 Apr 24;18(4):e0284541. doi: 10.1371/journal.pone.0284541 (PMC10124841; doi:10.1371/journal.pone.0284541)
Supplement: S1 File — (XLSX) [file pone.0284541.s001.xlsx]

## Sheet: Legend
Name	Description
iMTS > 2, continuous 10a.a. > 1	Maxima counting (iMTS_MaxCounting.py) using cut-offs of iMLP score > 2 over a continuous 10a.a. region of iMLP score > 1. This dataset is the one referred to in the publication for all MTS counting.
C-MTS identification	Same as above, with added columns to count the last MTS, its iMLP score, and its % C-terminal distance. Used in the publication to identify KMO as a hit of interest.
iMTS pLDDT correlation Humans	The per-residue comparison for iMLP and pLDDT scores across the human protome. Used in the publication to identify PUSL1 by multiplying iMLP * pLDDT. Only the top 1000 residues of this multiplication are shown to save space. The full residue list for iMLP and pLDDT comparison can be found on the GitHub or Google Drive under "iMTS_pLDDT_correlation.csv".
iMTS > 3, continuous 10a.a. > 2	Maxima counting with more stringent cut-offs to only identify proteins with very high iMLP scores. Not used for analysis in this publication.

## Sheet: iMTS > 2, continuous 10a.a. > 1
Uniprot	Gene	ID	Organism	Protein length	# MTS (local max)	MTS 1 pos	MTS 1 score	MTS 2 pos	MTS 2 score	MTS 3 pos	MTS 3 score	MTS 4 pos	MTS 4 score	MTS 5 pos	MTS 5 score	MTS 6 pos	MTS 6 score	MTS 7 pos	MTS 7 score	MTS 8 pos	MTS 8 score	MTS 9 pos	MTS 9 score	MTS 10 pos	MTS 10 score	MTS 11 pos	MTS 11 score	MTS 12 pos	MTS 12 score	MTS 13 pos	MTS 13 score	MTS 14 pos	MTS 14 score	MTS 15 pos	MTS 15 score	MTS 16 pos	MTS 16 score	MTS 17 pos	MTS 17 score
Q5THJ4	VPS13D	VPS13D - Vacuolar protein sorting-associated protein 13D (Q5THJ4)	Human	4388	17	236	2.54562	616	2.41173	1173	2.06069	1952	3.7282	2423	3.28597	2853	2.94702	2874	3.53136	2955	2.27475	2999	3.32366	3030	3.76303	3088	2.71472	3246	4.14114	3401	2.14798	3638	2.10445	3693	2.28159	3768	2.18814	4214	2.66562
P49327	FASN	FASN - Fatty acid synthase (P49327)	Human	2511	12	42	2.58784	129	2.86501	405	4.20561	497	3.72463	699	2.73584	1081	2.16948	1382	4.22571	1451	3.47219	1536	3.15099	1654	2.10718	1692	3.67493	1911	5.1112
P19158	IRA2	IRA2 - Inhibitory regulator protein IRA2 (P19158)	Yeast	3079	12	209	3.65655	262	2.46563	391	3.76703	426	4.55226	504	3.3857	868	3.99252	933	3.6239	994	3.47743	1052	2.27507	1265	4.06895	1739	4.51775	2958	3.86047
O94761	RECQL4	RECQL4 - ATP-dependent DNA helicase Q4 (O94761)	Human	1208	11	85	2.2223	114	4.13242	167	2.60053	313	3.50091	331	2.86364	349	3.19783	548	2.40195	617	4.75284	746	4.81777	1057	4.75049	1149	2.97384
P47135	JSN1	JSN1 - Protein JSN1 (P47135)	Yeast	1091	9	47	4.59078	83	3.42595	159	4.6821	259	3.68933	474	2.94033	789	3.15104	918	2.44496	947	2.85917	968	2.18672
Q9H611	PIF1	PIF1 - ATP-dependent DNA helicase PIF1 (Q9H611)	Human	641	8	56	5.7854	114	5.45764	220	2.26133	272	2.03484	351	2.12193	387	2.40137	482	2.92061	575	5.0009
P08678	CYR1	CYR1 - Adenylate cyclase (P08678)	Yeast	2026	8	51	3.7132	213	3.36539	278	5.82181	714	2.34634	845	4.01091	976	2.58624	1630	3.86577	1979	2.3133
P36126	SPO14	SPO14 - Phospholipase D1 (P36126)	Yeast	1683	8	120	2.8893	164	3.7968	275	2.57022	495	3.41157	657	4.08943	884	4.33611	1270	2.558	1425	2.03779
Q14154	DELE1	DELE1 - DAP3-binding cell death enhancer 1 (Q14154)	Human	515	7	2	4.89391	99	3.00898	130	2.16978	146	2.03836	159	2.15628	309	4.87607	464	4.39708
Q86UT6	NLRX1	NLRX1 - NLR family member X1 (Q86UT6)	Human	975	7	2	4.61078	65	5.06448	277	2.38854	326	2.02188	550	3.22181	691	2.79791	918	2.20788
Q96SZ6	CDK5RAP1	CDK5RAP1 - Mitochondrial tRNA methylthiotransferase CDK5RAP1 (Q96SZ6)	Human	601	7	12	4.42156	156	3.99156	257	2.06593	337	2.90024	400	3.74543	465	2.57213	567	2.25865
Q08AE8	SPIRE1	SPIRE1 - Protein spire homolog 1 (Q08AE8)	Human	756	7	66	5.1682	348	3.31117	383	2.45028	502	2.93151	591	4.25953	645	4.31035	714	4.72073
A3KMH1	VWA8	VWA8 - von Willebrand factor A domain-containing protein 8 (A3KMH1)	Human	1905	7	10	5.24498	237	2.68128	654	5.47295	785	2.04263	1640	2.4319	1705	3.0353	1861	2.79641
P34244	HSL1	HSL1 - Probable serine/threonine-protein kinase HSL1 (P34244)	Yeast	1518	7	18	4.47194	119	3.29802	579	6.16926	634	5.71632	652	5.77228	1017	5.23884	1222	3.58815
P0CE41	HAP1	HAP1 - Heme-responsive zinc finger transcription factor HAP1 (P0CE41)	Yeast	1502	7	7	3.61936	275	2.64134	431	3.09599	730	2.99869	788	3.37578	1121	2.7512	1220	2.9643
P54098	POLG	POLG - DNA polymerase subunit gamma-1 (P54098)	Human	1239	6	2	3.66008	29	2.23809	277	3.48951	793	4.7195	845	2.02291	916	2.4472
Q13085	ACACA	ACACA - Acetyl-CoA carboxylase 1 (Q13085)	Human	2346	6	126	4.28107	964	3.88446	1069	3.19532	1186	3.37631	1325	3.20266	1493	3.48433
P33897	ABCD1	ABCD1 - ATP-binding cassette sub-family D member 1 (P33897)	Human	745	6	2	4.18417	66	2.38572	96	3.36324	152	5.17265	222	3.15491	527	2.212
Q9NUL7	DDX28	DDX28 - Probable ATP-dependent RNA helicase DDX28 (Q9NUL7)	Human	540	6	4	5.35133	51	5.62789	80	5.245	227	4.71195	426	2.61223	510	2.32617
O75417	POLQ	POLQ - DNA polymerase theta (O75417)	Human	2590	6	438	4.69771	788	3.51248	1030	2.8314	1844	3.74566	2163	2.27686	2283	2.44962
Q8TB22	SPATA20	SPATA20 - Spermatogenesis-associated protein 20 (Q8TB22)	Human	786	6	4	5.53214	42	2.41816	194	3.13754	281	2.67773	529	3.01193	673	2.62634
Q9NUT2	ABCB8	ABCB8 - Mitochondrial potassium channel ATP-binding subunit (Q9NUT2)	Human	735	6	3	5.27974	57	4.56698	217	2.43405	306	3.60842	417	3.15063	655	3.22502
O00411	POLRMT	POLRMT - DNA-directed RNA polymerase, mitochondrial (O00411)	Human	1230	6	135	4.08451	498	5.28247	589	3.21112	754	4.38116	776	4.29286	966	3.27297
Q9BW92	TARS2	TARS2 - Threonine--tRNA ligase, mitochondrial (Q9BW92)	Human	718	6	2	4.94118	183	2.91147	248	3.80828	320	3.6542	411	4.18857	649	3.91771
P32611	RML2	RML2 - 54S ribosomal protein RML2, mitochondrial (P32611)	Yeast	393	6	3	3.85613	89	3.15166	120	2.2164	134	2.01916	261	2.35979	314	2.45823
P39955	SAP1	SAP1 - Protein SAP1 (P39955)	Yeast	897	6	147	3.4283	406	2.76336	443	2.90046	477	2.51748	631	3.69399	772	3.36518
Q06409	DCK1	DCK1 - DOCK-like protein 1 (Q06409)	Yeast	1932	6	230	3.75872	460	2.00097	1028	5.19656	1534	2.98136	1827	3.12861	1879	3.01121
Q9NP58	ABCB6	ABCB6 - ATP-binding cassette sub-family B member 6 (Q9NP58)	Human	842	5	36	3.86287	230	2.45826	319	4.85339	429	3.21247	620	2.04084
Q5JTZ9	AARS2	AARS2 - Alanine--tRNA ligase, mitochondrial (Q5JTZ9)	Human	985	5	6	6.04169	38	5.53718	88	2.47527	339	3.73895	841	4.48284
Q16822	PCK2	PCK2 - Phosphoenolpyruvate carboxykinase [GTP], mitochondrial (Q16822)	Human	640	5	2	4.20941	157	2.52813	289	2.05215	457	2.2938	518	2.18243
Q9NNZ3	DNAJC4	DNAJC4 - DnaJ homolog subfamily C member 4 (Q9NNZ3)	Human	241	5	6	5.47904	94	2.41967	110	2.27854	124	2.20824	198	3.53363
Q96LL9	DNAJC30	DNAJC30 - DnaJ homolog subfamily C member 30, mitochondrial (Q96LL9)	Human	226	5	3	5.44992	66	2.48515	85	2.21158	145	2.05564	176	2.35215
Q96NN9	AIFM3	AIFM3 - Apoptosis-inducing factor 3 (Q96NN9)	Human	605	5	32	2.09497	111	2.58622	165	3.61761	318	2.40783	469	3.59408
O00763	ACACB	ACACB - Acetyl-CoA carboxylase 2 (O00763)	Human	2458	5	82	2.32931	268	4.24497	1112	4.3108	1355	2.24273	1614	3.71073
Q9NVV4	MTPAP	MTPAP - Poly(A) RNA polymerase, mitochondrial (Q9NVV4)	Human	582	5	4	5.54059	142	4.93752	301	2.58399	347	4.39007	523	2.74714
Q9NXH9	TRMT1	TRMT1 - tRNA (guanine(26)-N(2))-dimethyltransferase (Q9NXH9)	Human	659	5	2	4.94361	166	3.26191	327	3.51668	349	3.90273	535	2.31958
Q7L2E3	DHX30	DHX30 - ATP-dependent RNA helicase DHX30 (Q7L2E3)	Human	1194	5	2	2.93497	491	5.20748	774	5.06633	1053	5.20641	1131	4.06714
Q8TCG5	CPT1C	CPT1C - Carnitine O-palmitoyltransferase 1, brain isoform (Q8TCG5)	Human	803	5	152	5.42657	269	4.36614	331	5.42321	550	3.00785	764	3.6243
O15528	CYP27B1	CYP27B1 - 25-hydroxyvitamin D-1 alpha hydroxylase, mitochondrial (O15528)	Human	508	5	2	4.83163	108	2.44403	146	4.43472	238	2.6467	432	2.19067
Q96H55	MYO19	MYO19 - Unconventional myosin-XIX (Q96H55)	Human	970	5	188	4.73175	351	2.3672	654	4.28298	785	5.47614	875	2.88796
Q9NRA0	SPHK2	SPHK2 - Sphingosine kinase 2 (Q9NRA0)	Human	654	5	23	2.45461	61	4.67838	112	3.4282	356	4.49967	574	4.30996
Q2M3C7	SPHKAP	SPHKAP - A-kinase anchor protein SPHKAP (Q2M3C7)	Human	1700	5	801	3.72359	1059	2.01384	1100	2.88238	1158	2.90298	1218	4.89481
O60313	OPA1	OPA1 - Dynamin-like 120 kDa protein, mitochondrial (O60313)	Human	960	5	4	3.09668	38	5.25387	307	2.52243	839	3.82282	881	2.54137
Q9ULD0	OGDHL	OGDHL - 2-oxoglutarate dehydrogenase-like, mitochondrial (Q9ULD0)	Human	1010	5	4	4.95489	88	3.56015	233	3.32882	822	4.60556	957	4.12274
Q6JQN1	ACAD10	ACAD10 - Acyl-CoA dehydrogenase family member 10 (Q6JQN1)	Human	1059	5	4	5.59948	301	2.59013	554	2.68423	615	4.32406	913	4.91368
Q9UF12	PRODH2	PRODH2 - Hydroxyproline dehydrogenase (Q9UF12)	Human	536	5	3	3.90368	70	2.5584	130	4.72841	283	5.06348	500	2.62901
P03876	AI2	AI2 - Putative COX1/OXI3 intron 2 protein (P03876)	Yeast	854	5	226	2.28569	337	2.38702	514	3.08537	627	2.9911	691	4.3264
P38330	YBR238C	YBR238C - Protein RMD9-like, mitochondrial (P38330)	Yeast	731	5	2	2.40207	94	2.59224	207	2.95207	421	2.21059	669	3.44626
Q04182	PDR15	PDR15 - ATP-dependent permease PDR15 (Q04182)	Yeast	1529	5	6	2.89516	53	3.11234	495	2.84905	966	2.84002	1473	2.40598
P34756	FAB1	FAB1 - 1-phosphatidylinositol 3-phosphate 5-kinase FAB1 (P34756)	Yeast	2278	5	135	3.54219	315	3.85817	493	4.76253	668	4.94884	736	2.63632
P33310	MDL1	MDL1 - ATP-dependent permease MDL1, mitochondrial (P33310)	Yeast	695	5	3	4.68646	48	2.67977	172	4.16456	266	3.81529	618	4.56173
P40416	ATM1	ATM1 - Iron-sulfur clusters transporter ATM1, mitochondrial (P40416)	Yeast	690	5	6	5.60951	167	3.11827	199	2.05315	266	2.06984	612	3.21532
P32843	YME2	YME2 - Mitochondrial escape protein 2 (P32843)	Yeast	850	5	5	4.38633	91	2.83214	156	3.59362	232	3.56362	464	3.8766
Q12171	MDM32	MDM32 - Mitochondrial distribution and morphology protein 32 (Q12171)	Yeast	622	5	3	4.83874	30	4.64454	314	2.41975	338	2.92694	511	2.59978
P50336	PPOX	PPOX - Protoporphyrinogen oxidase (P50336)	Human	477	4	100	4.51329	163	2.95273	200	2.15486	244	2.65444
Q9UDR5	AASS	AASS - Alpha-aminoadipic semialdehyde synthase, mitochondrial (Q9UDR5)	Human	926	4	2	4.86987	169	2.90824	465	2.84099	717	2.58794
Q92665	MRPS31	MRPS31 - 28S ribosomal protein S31, mitochondrial (Q92665)	Human	395	4	3	4.66371	34	4.98189	117	3.56645	196	3.50779
Q9BQ52	ELAC2	ELAC2 - Zinc phosphodiesterase ELAC protein 2 (Q9BQ52)	Human	826	4	2	4.11424	32	2.08599	226	2.69453	709	2.34248
Q9BV35	SLC25A23	SLC25A23 - Calcium-binding mitochondrial carrier protein SCaMC-3 (Q9BV35)	Human	468	4	196	3.74597	303	3.0647	390	2.37589	419	2.14118
Q2VYF4	LETM2	LETM2 - LETM1 domain-containing protein LETM2, mitochondrial (Q2VYF4)	Human	491	4	3	4.71216	145	4.8288	237	2.02272	339	2.1413
Q9UG56	PISD	PISD - Phosphatidylserine decarboxylase proenzyme, mitochondrial (Q9UG56)	Human	409	4	32	4.79348	111	4.02493	163	3.47636	269	2.52454
O43464	HTRA2	HTRA2 - Serine protease HTRA2, mitochondrial (O43464)	Human	458	4	9	5.28988	120	2.26275	190	2.65801	332	2.39042
Q9HD23	MRS2	MRS2 - Magnesium transporter MRS2 homolog, mitochondrial (Q9HD23)	Human	443	4	5	3.85907	41	5.42847	111	2.51553	382	3.28418
Q32NB8	PGS1	PGS1 - CDP-diacylglycerol--glycerol-3-phosphate 3-phosphatidyltransferase, mitochondrial (Q32NB8)	Human	556	4	14	5.24215	84	2.31022	169	5.54221	304	3.62257
Q05932	FPGS	FPGS - Folylpolyglutamate synthase, mitochondrial (Q05932)	Human	587	4	3	5.54864	119	3.46937	351	4.21935	382	4.08974
Q9H7H0	METTL17	METTL17 - Methyltransferase-like protein 17, mitochondrial (Q9H7H0)	Human	456	4	35	2.01621	162	3.79352	388	3.26204	407	3.15844
Q9BXM7	PINK1	PINK1 - Serine/threonine-protein kinase PINK1, mitochondrial (Q9BXM7)	Human	581	4	2	5.08931	58	5.96104	253	2.44654	481	3.57132
Q96RR1	TWNK	TWNK - Twinkle mtDNA helicase (Q96RR1)	Human	684	4	5	4.25338	188	4.08406	324	4.04243	341	3.89691
Q969P6	TOP1MT	TOP1MT - DNA topoisomerase I, mitochondrial (Q969P6)	Human	601	4	2	4.9795	277	2.13527	450	3.54561	558	2.51337
Q02127	DHODH	DHODH - Dihydroorotate dehydrogenase (quinone), mitochondrial (Q02127)	Human	395	4	55	3.64815	135	2.89628	218	4.80703	288	2.07881
Q7L8L6	FASTKD5	FASTKD5 - FAST kinase domain-containing protein 5, mitochondrial (Q7L8L6)	Human	764	4	3	4.95156	55	4.91549	343	2.7931	707	4.44168
Q70CQ3	USP30	USP30 - Ubiquitin carboxyl-terminal hydrolase 30 (Q70CQ3)	Human	517	4	4	4.01061	207	3.51737	313	2.18802	445	4.01002
Q14296	FASTK	FASTK - Fas-activated serine/threonine kinase (Q14296)	Human	549	4	104	5.43938	200	4.20645	372	2.67799	469	4.99841
Q9UK39	NOCT	NOCT - Nocturnin (Q9UK39)	Human	431	4	21	5.94794	44	5.71692	240	2.35874	278	2.10176
Q9BZ23	PANK2	PANK2 - Pantothenate kinase 2, mitochondrial (Q9BZ23)	Human	570	4	3	5.62836	83	3.83616	113	5.36571	163	3.91645
Q8WWR8	NEU4	NEU4 - Sialidase-4 (Q8WWR8)	Human	484	4	48	4.22994	164	3.1504	230	2.22584	373	4.7926
Q6NUI2	GPAT2	GPAT2 - Glycerol-3-phosphate acyltransferase 2, mitochondrial (Q6NUI2)	Human	795	4	2	2.8157	220	3.29361	356	5.16232	496	3.93048
P15538	CYP11B1	CYP11B1 - Cytochrome P450 11B1, mitochondrial (P15538)	Human	503	4	19	5.4941	126	3.85295	408	4.2355	421	4.10965
P51530	DNA2	DNA2 - DNA replication ATP-dependent helicase/nuclease DNA2 (P51530)	Human	1060	4	127	4.56809	351	4.52145	774	2.32616	798	2.42128
P31040	SDHA	SDHA - Succinate dehydrogenase [ubiquinone] flavoprotein subunit, mitochondrial (P31040)	Human	664	4	2	5.61014	177	3.03477	249	2.31192	501	3.23868
Q02218	OGDH	OGDH - 2-oxoglutarate dehydrogenase, mitochondrial (Q02218)	Human	1023	4	5	5.63953	80	2.03157	247	2.91007	836	4.83822
Q9NSE4	IARS2	IARS2 - Isoleucine--tRNA ligase, mitochondrial (Q9NSE4)	Human	1012	4	3	5.07245	18	4.99453	510	2.19316	632	2.68959
Q6P1Q0	LETMD1	LETMD1 - LETM1 domain-containing protein 1 (Q6P1Q0)	Human	360	4	10	5.40682	63	3.43053	97	2.23515	253	4.05603
O95202	LETM1	LETM1 - Mitochondrial proton/calcium exchanger protein (O95202)	Human	739	4	2	4.76645	76	3.28597	174	4.74767	373	2.2009
Q8IYB8	SUPV3L1	SUPV3L1 - ATP-dependent RNA helicase SUPV3L1, mitochondrial (Q8IYB8)	Human	786	4	3	5.76077	462	2.27037	574	4.12049	693	3.73713
Q8IVS2	MCAT	MCAT - Malonyl-CoA-acyl carrier protein transacylase, mitochondrial (Q8IVS2)	Human	390	4	3	5.43199	69	3.78349	243	5.15374	292	2.60514
Q9Y2Z2	MTO1	MTO1 - Protein MTO1 homolog, mitochondrial (Q9Y2Z2)	Human	717	4	2	4.91458	48	2.53477	489	2.86866	664	4.31458
O75616	ERAL1	ERAL1 - GTPase Era, mitochondrial (O75616)	Human	437	4	6	5.49469	17	5.39972	38	5.67018	120	4.90539
O43272	PRODH	PRODH - Proline dehydrogenase 1, mitochondrial (O43272)	Human	600	4	3	4.77996	82	3.03535	178	2.37786	563	3.79984
O75027	ABCB7	ABCB7 - Iron-sulfur clusters transporter ABCB7, mitochondrial (O75027)	Human	752	4	9	5.29812	205	4.40353	299	2.81287	502	2.07561
P22570	FDXR	FDXR - NADPH:adrenodoxin oxidoreductase, mitochondrial (P22570)	Human	491	4	2	5.06538	212	4.50885	295	5.58174	426	2.98068
Q12931	TRAP1	TRAP1 - Heat shock protein 75 kDa, mitochondrial (Q12931)	Human	704	4	3	5.60064	272	2.15519	478	3.66795	587	2.60522
Q9Y2S7	POLDIP2	POLDIP2 - Polymerase delta-interacting protein 2 (Q9Y2S7)	Human	368	4	7	6.00056	284	3.28609	304	2.16689	319	2.24569
Q96HY7	DHTKD1	DHTKD1 - Probable 2-oxoglutarate dehydrogenase E1 component DHKTD1, mitochondrial (Q96HY7)	Human	919	4	2	4.98494	583	2.76976	740	4.49309	874	2.30609
P23378	GLDC	GLDC - Glycine dehydrogenase (decarboxylating), mitochondrial (P23378)	Human	1020	4	4	4.04012	207	3.13922	323	3.59282	840	3.44434
Q6UB35	MTHFD1L	MTHFD1L - Monofunctional C1-tetrahydrofolate synthase, mitochondrial (Q6UB35)	Human	978	4	51	2.97785	234	2.42345	327	4.72129	835	3.77988
Q9NZB8	MOCS1	MOCS1 - Molybdenum cofactor biosynthesis protein 1 (Q9NZB8)	Human	636	4	2	5.95364	37	4.46585	347	2.14457	417	4.85546
Q9UQ90	SPG7	SPG7 - Paraplegin (Q9UQ90)	Human	795	4	2	3.93875	26	2.7928	269	2.18981	381	2.08008
Q9H4K7	MTG2	MTG2 - Mitochondrial ribosome-associated GTPase 2 (Q9H4K7)	Human	406	4	4	5.35721	190	2.75658	230	4.50742	279	2.48002
P11498	PC	PC - Pyruvate carboxylase, mitochondrial (P11498)	Human	1178	4	4	5.48205	434	2.9481	559	2.68816	1061	2.29378
Q9NP80	PNPLA8	PNPLA8 - Calcium-independent phospholipase A2-gamma (Q9NP80)	Human	782	4	19	5.02997	92	3.43389	349	3.71142	564	2.91677
Q9NRK6	ABCB10	ABCB10 - ATP-binding cassette sub-family B member 10, mitochondrial (Q9NRK6)	Human	738	4	34	4.41546	85	5.05126	150	4.11155	231	5.45486
Q6P087	RPUSD3	RPUSD3 - Mitochondrial mRNA pseudouridine synthase RPUSD3 (Q6P087)	Human	351	4	3	4.53053	144	4.88493	275	2.33141	296	2.63283
Q5ST30	VARS2	VARS2 - Valine--tRNA ligase, mitochondrial (Q5ST30)	Human	1063	4	3	5.48308	633	3.06001	901	4.77032	996	2.13004
Q9NZJ7	MTCH1	MTCH1 - Mitochondrial carrier homolog 1 (Q9NZJ7)	Human	389	4	33	3.2673	144	3.72802	209	2.27933	357	3.67066
Q96AQ8	MCUR1	MCUR1 - Mitochondrial calcium uniporter regulator 1 (Q96AQ8)	Human	359	4	16	4.78295	32	4.60393	79	4.58508	128	4.36295
Q86Y79	PTRH1	PTRH1 - Probable peptidyl-tRNA hydrolase (Q86Y79)	Human	214	4	2	4.79095	35	4.28974	82	3.73331	136	5.22669
Q9BVL4	SELENOO	SELENOO - Protein adenylyltransferase SelO, mitochondrial (Q9BVL4)	Human	669	4	9	5.36877	71	2.67699	178	3.09119	300	3.8379
P31327	CPS1	CPS1 - Carbamoyl-phosphate synthase [ammonia], mitochondrial (P31327)	Human	1500	4	7	4.40805	304	2.31815	670	2.04116	1352	2.12535
Q15070	OXA1L	OXA1L - Mitochondrial inner membrane protein OXA1L (Q15070)	Human	435	4	3	5.51848	39	2.60451	325	2.56667	375	3.9951
P03875	AI1	AI1 - Putative COX1/OXI3 intron 1 protein (P03875)	Yeast	834	4	188	2.42588	479	2.5725	577	2.11768	659	2.88349
P07251	ATP1	ATP1 - ATP synthase subunit alpha, mitochondrial (P07251)	Yeast	545	4	3	6.07052	162	2.67899	312	3.6526	399	3.52295
P09950	HEM1	HEM1 - 5-aminolevulinate synthase, mitochondrial (P09950)	Yeast	548	4	3	5.27658	87	2.26772	339	2.24049	374	2.68936
Q06681	YSP2	YSP2 - Membrane-anchored lipid-binding protein YSP2 (Q06681)	Yeast	1438	4	41	4.17102	310	2.37681	496	3.2234	563	4.82973
Q01217	ARG5,6	ARG5,6 - Protein ARG5,6, mitochondrial (Q01217)	Yeast	863	4	7	4.86335	38	5.03132	347	2.47474	511	3.88618
P53239	COX18	COX18 - Cytochrome c oxidase assembly protein COX18, mitochondrial (P53239)	Yeast	316	4	3	5.68593	71	4.81142	99	4.56578	239	4.47293
P53297	PBP1	PBP1 - PAB1-binding protein 1 (P53297)	Yeast	722	4	310	2.6782	413	2.51533	458	4.67445	684	3.00609
Q07807	PUF3	PUF3 - mRNA-binding protein PUF3 (Q07807)	Yeast	879	4	36	2.49889	227	2.71572	358	2.37124	483	3.93264
Q12110	YLR049C	YLR049C - Uncharacterized protein YLR049C (Q12110)	Yeast	428	4	4	2.4336	72	4.83193	99	3.52855	174	3.7513
P07271	PIF1	PIF1 - ATP-dependent DNA helicase PIF1 (P07271)	Yeast	859	4	27	5.13726	643	3.0937	720	3.6505	810	4.27763
Q04748	SOV1	SOV1 - Protein SOV1, mitochondrial (Q04748)	Yeast	898	4	2	5.20825	299	3.48088	673	2.6622	706	2.0948
P32874	HFA1	HFA1 - Acetyl-CoA carboxylase, mitochondrial (P32874)	Yeast	2273	4	65	4.954	242	3.10509	915	2.14668	2155	3.5453
P22136	AEP2	AEP2 - ATPase expression protein 2, mitochondrial (P22136)	Yeast	580	4	3	4.93618	145	2.36943	269	3.14973	412	2.60564
P39112	DSS1	DSS1 - Exoribonuclease II, mitochondrial (P39112)	Yeast	969	4	3	4.79037	199	2.19458	244	2.32452	812	3.56715
P50942	INP52	INP52 - Polyphosphatidylinositol phosphatase INP52 (P50942)	Yeast	1183	4	11	3.60158	135	5.00767	250	3.44128	508	2.8128
P32606	PET127	PET127 - Putative mitochondrial translation system component PET127 (P32606)	Yeast	800	4	2	5.24827	128	3.46083	180	3.44104	259	3.20609
Q12043	TGL5	TGL5 - Triacylglycerol lipase 5 (Q12043)	Yeast	749	4	98	4.57653	164	2.76178	595	3.66653	629	4.79683
Q12275	YOR093C	YOR093C - Uncharacterized protein YOR093C (Q12275)	Yeast	1648	4	58	5.40625	92	4.11566	367	3.2909	1316	2.09251
P15801	MIP1	MIP1 - DNA polymerase gamma (P15801)	Yeast	1254	4	5	5.64177	594	2.86576	834	2.43658	1211	3.45668
P48526	ISM1	ISM1 - Isoleucine--tRNA ligase, mitochondrial (P48526)	Yeast	1002	4	2	4.01699	154	2.3509	492	4.89233	805	2.01686
Q06892	POS5	POS5 - NADH kinase POS5, mitochondrial (Q06892)	Yeast	414	4	3	3.63866	19	3.49228	194	2.04066	287	4.0513
P33311	MDL2	MDL2 - ATP-dependent permease MDL2, mitochondrial (P33311)	Yeast	773	4	10	6.0521	46	4.83112	183	4.73074	631	3.30678
Q06820	MDM36	MDM36 - Mitochondrial distribution and morphology protein 36 (Q06820)	Yeast	579	4	208	2.75074	399	3.31218	480	4.33935	521	2.55827
Q8NCN5	PDPR	PDPR - Pyruvate dehydrogenase phosphatase regulatory subunit, mitochondrial (Q8NCN5)	Human	879	3	3	5.5904	72	2.22837	418	3.4078
Q969Y2	GTPBP3	GTPBP3 - tRNA modification GTPase GTPBP3, mitochondrial (Q969Y2)	Human	492	3	3	5.50084	45	5.17924	234	5.15552
Q96TA2	YME1L1	YME1L1 - ATP-dependent zinc metalloprotease YME1L1 (Q96TA2)	Human	773	3	176	3.93404	203	4.9059	303	2.00071
P28288	ABCD3	ABCD3 - ATP-binding cassette sub-family D member 3 (P28288)	Human	659	3	5	4.66946	232	2.85691	365	4.52087
Q8N8Q8	COX18	COX18 - Cytochrome c oxidase assembly protein COX18, mitochondrial (Q8N8Q8)	Human	333	3	2	3.38523	131	3.77243	287	4.02659
Q9BYV1	AGXT2	AGXT2 - Alanine--glyoxylate aminotransferase 2, mitochondrial (Q9BYV1)	Human	514	3	10	2.75845	24	2.97162	116	2.07475
Q709F0	ACAD11	ACAD11 - Acyl-CoA dehydrogenase family member 11 (Q709F0)	Human	780	3	53	2.1825	548	4.1734	626	3.36041
Q86XE5	HOGA1	HOGA1 - 4-hydroxy-2-oxoglutarate aldolase, mitochondrial (Q86XE5)	Human	327	3	2	4.3626	76	2.12894	131	2.02907
Q9NPE2	NGRN	NGRN - Neugrin (Q9NPE2)	Human	291	3	2	3.10075	57	2.48261	143	3.65681
Q8N3R3	TCAIM	TCAIM - T-cell activation inhibitor, mitochondrial (Q8N3R3)	Human	496	3	2	3.31551	230	4.34809	349	4.44404
Q9NRG7	SDR39U1	SDR39U1 - Epimerase family protein SDR39U1 (Q9NRG7)	Human	293	3	2	2.05587	148	3.59612	233	4.3876
Q02318	CYP27A1	CYP27A1 - Sterol 26-hydroxylase, mitochondrial (Q02318)	Human	531	3	2	5.26821	41	2.97899	448	4.24711
Q53R41	FASTKD1	FASTKD1 - FAST kinase domain-containing protein 1, mitochondrial (Q53R41)	Human	847	3	8	2.88258	231	2.7846	478	2.15616
O75127	PTCD1	PTCD1 - Pentatricopeptide repeat-containing protein 1, mitochondrial (O75127)	Human	700	3	4	4.75483	94	3.73871	351	3.05987
P55084	HADHB	HADHB - Trifunctional enzyme subunit beta, mitochondrial (P55084)	Human	474	3	13	5.14097	176	3.19365	425	3.4429
Q9UJA2	CRLS1	CRLS1 - Cardiolipin synthase (CMP-forming) (Q9UJA2)	Human	301	3	3	4.69096	49	4.6733	208	4.38268
Q8IVS8	GLYCTK	GLYCTK - Glycerate kinase (Q8IVS8)	Human	523	3	3	4.55262	55	3.25319	265	4.04541
O15229	KMO	KMO - Kynurenine 3-monooxygenase (O15229)	Human	486	3	47	4.32456	82	2.27949	439	5.22387
Q92523	CPT1B	CPT1B - Carnitine O-palmitoyltransferase 1, muscle isoform (Q92523)	Human	772	3	28	2.12394	150	4.91737	577	3.18261
Q9Y5R4	HEMK1	HEMK1 - MTRF1L release factor glutamine methyltransferase (Q9Y5R4)	Human	338	3	6	4.50369	81	4.40977	309	2.1945
P53396	ACLY	ACLY - ATP-citrate synthase (P53396)	Human	1101	3	432	2.82683	477	3.89305	644	2.14557
Q8NFF5	FLAD1	FLAD1 - FAD synthase (Q8NFF5)	Human	587	3	2	4.62282	79	4.44843	231	2.21727
Q4G0N4	NADK2	NADK2 - NAD kinase 2, mitochondrial (Q4G0N4)	Human	442	3	52	3.55052	201	3.01627	377	4.44761
P80404	ABAT	ABAT - 4-aminobutyrate aminotransferase, mitochondrial (P80404)	Human	500	3	3	4.62408	417	2.8926	457	2.89055
P51649	ALDH5A1	ALDH5A1 - Succinate-semialdehyde dehydrogenase, mitochondrial (P51649)	Human	535	3	12	5.25335	96	3.32618	327	2.79125
P12532	CKMT1A	CKMT1A - Creatine kinase U-type, mitochondrial (P12532)	Human	417	3	12	4.51877	157	4.91111	318	2.19832
Q9BQ95	ECSIT	ECSIT - Evolutionarily conserved signaling intermediate in Toll pathway, mitochondrial (Q9BQ95)	Human	431	3	22	5.11344	187	2.72589	269	2.32978
Q12849	GRSF1	GRSF1 - G-rich sequence factor 1 (Q12849)	Human	480	3	16	4.79184	33	4.70409	52	4.40944
P33316	DUT	DUT - Deoxyuridine 5'-triphosphate nucleotidohydrolase, mitochondrial (P33316)	Human	252	3	16	5.18695	42	4.34936	102	4.58504
O75570	MTRF1	MTRF1 - Peptide chain release factor 1, mitochondrial (O75570)	Human	445	3	30	4.86015	254	2.04537	370	3.45614
Q96AN5	TMEM143	TMEM143 - Transmembrane protein 143 (Q96AN5)	Human	459	3	9	4.87884	213	5.31928	317	4.81537
Q9BSF4	TIMM29	TIMM29 - Mitochondrial import inner membrane translocase subunit Tim29 (Q9BSF4)	Human	260	3	2	5.05341	100	4.54395	140	2.09797
Q9BSK2	SLC25A33	SLC25A33 - Solute carrier family 25 member 33 (Q9BSK2)	Human	321	3	35	3.97956	92	2.25651	155	2.70092
Q5H9E4	SLC25A53	SLC25A53 - Solute carrier family 25 member 53 (Q5H9E4)	Human	307	3	140	2.82729	162	3.47814	257	4.17987
Q8N0Z8	PUSL1	PUSL1 - tRNA pseudouridine synthase-like 1 (Q8N0Z8)	Human	303	3	76	3.62799	103	5.71058	183	4.90932
Q7Z434	MAVS	MAVS - Mitochondrial antiviral-signaling protein (Q7Z434)	Human	540	3	37	2.78354	217	5.66892	341	3.19989
O00429	DNM1L	DNM1L - Dynamin-1-like protein (O00429)	Human	736	3	40	2.82868	274	3.93483	512	3.21444
Q96CB9	NSUN4	NSUN4 - 5-methylcytosine rRNA methyltransferase NSUN4 (Q96CB9)	Human	384	3	2	4.02192	119	2.45006	192	2.95823
Q9H6R3	ACSS3	ACSS3 - Acyl-CoA synthetase short-chain family member 3, mitochondrial (Q9H6R3)	Human	686	3	27	4.51654	393	2.03529	628	4.16159
Q96KR6	FAM210B	FAM210B - Protein FAM210B, mitochondrial (Q96KR6)	Human	192	3	2	4.6744	40	3.1296	153	2.00062
Q96E29	MTERF3	MTERF3 - Transcription termination factor 3, mitochondrial (Q96E29)	Human	417	3	10	5.71231	56	3.62927	348	2.57661
Q7Z695	ADCK2	ADCK2 - Uncharacterized aarF domain-containing protein kinase 2 (Q7Z695)	Human	626	3	2	4.37252	66	3.3873	149	3.25772
Q9NYZ2	SLC25A37	SLC25A37 - Mitoferrin-1 (Q9NYZ2)	Human	338	3	91	2.02993	170	4.42003	276	3.89605
Q6Q0C1	SLC25A47	SLC25A47 - Solute carrier family 25 member 47 (Q6Q0C1)	Human	308	3	54	2.29855	116	3.91883	245	2.9924
Q8N5S1	SLC25A41	SLC25A41 - Mitochondrial carrier protein SCaMC-3L (Q8N5S1)	Human	370	3	9	2.84622	99	2.41961	208	3.19489
Q9NYY8	FASTKD2	FASTKD2 - FAST kinase domain-containing protein 2, mitochondrial (Q9NYY8)	Human	710	3	20	4.57964	91	2.04188	635	4.03485
Q8N490	PNKD	PNKD - Probable hydrolase PNKD (Q8N490)	Human	385	3	9	5.63213	84	4.17257	312	2.05593
Q86XE3	MICU3	MICU3 - Calcium uptake protein 3, mitochondrial (Q86XE3)	Human	530	3	2	3.50355	30	2.39775	46	2.00835
Q9UIF7	MUTYH	MUTYH - Adenine DNA glycosylase (Q9UIF7)	Human	546	3	2	5.09499	229	2.35283	506	3.49104
O43824	GTPBP6	GTPBP6 - Putative GTP-binding protein 6 (O43824)	Human	516	3	3	6.00852	208	3.93096	276	4.4844
Q96CU9	FOXRED1	FOXRED1 - FAD-dependent oxidoreductase domain-containing protein 1 (Q96CU9)	Human	486	3	2	3.41909	77	3.21292	227	3.2557
P78549	NTHL1	NTHL1 - Endonuclease III-like protein 1 (P78549)	Human	312	3	8	3.89102	43	2.7765	129	2.8421
Q3SY17	SLC25A52	SLC25A52 - Mitochondrial nicotinamide adenine dinucleotide transporter SLC25A52 (Q3SY17)	Human	297	3	56	3.36119	174	2.06721	256	2.49738
Q9HCL2	GPAM	GPAM - Glycerol-3-phosphate acyltransferase 1, mitochondrial (Q9HCL2)	Human	828	3	46	3.66371	89	4.41029	377	3.50159
Q86U90	YRDC	YRDC - YrdC domain-containing protein, mitochondrial (Q86U90)	Human	279	3	3	5.17792	27	5.36933	98	4.48487
Q9NQG6	MIEF1	MIEF1 - Mitochondrial dynamics protein MID51 (Q9NQG6)	Human	463	3	40	3.44284	122	3.99891	329	3.31335
P49916	LIG3	LIG3 - DNA ligase 3 (P49916)	Human	1009	3	5	4.94443	44	3.80225	206	2.96128
P19099	CYP11B2	CYP11B2 - Cytochrome P450 11B2, mitochondrial (P19099)	Human	503	3	15	5.52141	126	4.08192	421	4.47657
Q8N2A8	PLD6	PLD6 - Mitochondrial cardiolipin hydrolase (Q8N2A8)	Human	252	3	21	5.02462	101	4.01659	217	3.15504
O15091	PRORP	PRORP - Mitochondrial ribonuclease P catalytic subunit (O15091)	Human	583	3	32	3.92393	428	5.503	514	3.58775
B4DJ38	ATP5MF-PTCD1	ATP5MF-PTCD1 - cDNA FLJ56092, highly similar to Pentatricopeptide repeat protein 1 (B4DJ38)	Human	749	3	56	4.56624	143	3.73871	400	3.05987
Q9NWX6	THG1L	THG1L - Probable tRNA(His) guanylyltransferase (Q9NWX6)	Human	298	3	8	3.16395	52	2.11705	109	3.82276
Q14596	NBR1	NBR1 - Next to BRCA1 gene 1 protein (Q14596)	Human	966	3	97	2.78241	256	2.7783	860	3.10339
P49247	RPIA	RPIA - Ribose-5-phosphate isomerase (P49247)	Human	311	3	3	2.58963	34	2.32494	89	2.33463
Q96PG8	BBC3	BBC3 - Bcl-2-binding component 3, isoforms 3/4 (Q96PG8)	Human	261	3	65	4.69997	89	4.95624	175	2.24214
Q96PN6	ADCY10	ADCY10 - Adenylate cyclase type 10 (Q96PN6)	Human	1610	3	1190	2.22677	1326	4.86637	1436	2.84292
Q96DU9	PABPC5	PABPC5 - Polyadenylate-binding protein 5 (Q96DU9)	Human	382	3	38	3.39121	159	4.67532	274	3.10752
P25705	ATP5F1A	ATP5F1A - ATP synthase subunit alpha, mitochondrial (P25705)	Human	553	3	4	6.09349	318	3.62291	407	4.06153
P22695	UQCRC2	UQCRC2 - Cytochrome b-c1 complex subunit 2, mitochondrial (P22695)	Human	453	3	2	4.16825	78	2.9338	291	3.66129
P10515	DLAT	DLAT - Dihydrolipoyllysine-residue acetyltransferase component of pyruvate dehydrogenase complex, mitochondrial (P10515)	Human	647	3	2	2.91322	64	5.28566	420	2.17963
P42704	LRPPRC	LRPPRC - Leucine-rich PPR motif-containing protein, mitochondrial (P42704)	Human	1394	3	6	5.95757	82	3.05863	529	3.139
O00330	PDHX	PDHX - Pyruvate dehydrogenase protein X component, mitochondrial (O00330)	Human	501	3	12	5.42072	173	2.44094	275	2.1576
Q96RP9	GFM1	GFM1 - Elongation factor G, mitochondrial (Q96RP9)	Human	751	3	5	5.06587	166	4.40458	277	2.86882
Q10713	PMPCA	PMPCA - Mitochondrial-processing peptidase subunit alpha (Q10713)	Human	525	3	9	5.61906	347	3.68505	447	2.00714
P82914	MRPS15	MRPS15 - 28S ribosomal protein S15, mitochondrial (P82914)	Human	257	3	3	4.55021	32	4.48904	199	4.29148
Q9Y4W6	AFG3L2	AFG3L2 - AFG3-like protein 2 (Q9Y4W6)	Human	797	3	3	3.38071	36	4.5247	267	2.0357
P23786	CPT2	CPT2 - Carnitine O-palmitoyltransferase 2, mitochondrial (P23786)	Human	658	3	3	4.74606	211	2.00208	496	2.84255
Q15031	LARS2	LARS2 - Probable leucine--tRNA ligase, mitochondrial (Q15031)	Human	903	3	89	2.19135	689	3.59192	872	2.2121
Q9Y2Z9	COQ6	COQ6 - Ubiquinone biosynthesis monooxygenase COQ6, mitochondrial (Q9Y2Z9)	Human	468	3	2	5.25365	91	2.86001	321	4.39893
Q8NFV4	ABHD11	ABHD11 - Protein ABHD11 (Q8NFV4)	Human	315	3	2	5.56454	77	3.51218	265	2.49575
P36776	LONP1	LONP1 - Lon protease homolog, mitochondrial (P36776)	Human	959	3	8	5.49451	139	2.17227	523	3.95189
O95831	AIFM1	AIFM1 - Apoptosis-inducing factor 1, mitochondrial (O95831)	Human	613	3	15	5.49738	136	3.38827	265	2.31198
Q9Y399	MRPS2	MRPS2 - 28S ribosomal protein S2, mitochondrial (Q9Y399)	Human	296	3	10	5.6384	80	2.93339	130	3.71126
Q9NVS2	MRPS18A	MRPS18A - 39S ribosomal protein S18a, mitochondrial (Q9NVS2)	Human	196	3	5	5.20186	124	2.57547	150	2.37771
Q6IN84	MRM1	MRM1 - rRNA methyltransferase 1, mitochondrial (Q6IN84)	Human	353	3	2	4.93751	61	4.98402	160	3.58163
Q16795	NDUFA9	NDUFA9 - NADH dehydrogenase [ubiquinone] 1 alpha subcomplex subunit 9, mitochondrial (Q16795)	Human	377	3	3	4.99607	34	3.80818	168	2.48138
O14874	BCKDK	BCKDK - [3-methyl-2-oxobutanoate dehydrogenase [lipoamide]] kinase, mitochondrial (O14874)	Human	412	3	7	5.01345	75	3.90693	239	2.67855
Q5T440	IBA57	IBA57 - Putative transferase CAF17, mitochondrial (Q5T440)	Human	356	3	11	5.34348	133	2.62574	261	3.03395
Q99623	PHB2	PHB2 - Prohibitin-2 (Q99623)	Human	299	3	80	2.42779	145	2.91089	244	2.71435
Q9Y697	NFS1	NFS1 - Cysteine desulfurase, mitochondrial (Q9Y697)	Human	457	3	3	5.06604	131	2.252	263	3.16711
Q8IWA4	MFN1	MFN1 - Mitofusin-1 (Q8IWA4)	Human	741	3	67	3.68524	528	4.51037	637	2.55147
P13196	ALAS1	ALAS1 - 5-aminolevulinate synthase, nonspecific, mitochondrial (P13196)	Human	640	3	96	2.05595	342	3.42071	489	4.36961
Q16595	FXN	FXN - Frataxin, mitochondrial (Q16595)	Human	210	3	2	4.66528	44	3.0338	55	2.82945
Q9Y2Z4	YARS2	YARS2 - Tyrosine--tRNA ligase, mitochondrial (Q9Y2Z4)	Human	477	3	7	4.028	129	2.15448	186	3.54712
Q9Y375	NDUFAF1	NDUFAF1 - Complex I intermediate-associated protein 30, mitochondrial (Q9Y375)	Human	327	3	4	4.64065	183	2.31829	239	2.46366
P49748	ACADVL	ACADVL - Very long-chain specific acyl-CoA dehydrogenase, mitochondrial (P49748)	Human	655	3	4	5.70585	334	3.26037	498	4.11673
Q99797	MIPEP	MIPEP - Mitochondrial intermediate peptidase (Q99797)	Human	713	3	12	5.69023	472	2.14425	616	3.84634
P05166	PCCB	PCCB - Propionyl-CoA carboxylase beta chain, mitochondrial (P05166)	Human	539	3	6	5.41305	104	2.27053	342	2.05218
Q15118	PDK1	PDK1 - [Pyruvate dehydrogenase (acetyl-transferring)] kinase isozyme 1, mitochondrial (Q15118)	Human	436	3	4	5.70798	182	3.94804	327	3.99164
O95363	FARS2	FARS2 - Phenylalanine--tRNA ligase, mitochondrial (O95363)	Human	451	3	2	5.1935	66	3.40111	409	3.58538
Q13505	MTX1	MTX1 - Metaxin-1 (Q13505)	Human	466	3	28	2.86431	83	5.39151	181	2.81512
Q96GW9	MARS2	MARS2 - Methionine--tRNA ligase, mitochondrial (Q96GW9)	Human	593	3	2	4.32189	65	4.85142	210	2.84731
Q9UKU7	ACAD8	ACAD8 - Isobutyryl-CoA dehydrogenase, mitochondrial (Q9UKU7)	Human	415	3	2	5.01485	267	3.36587	318	2.28854
Q96EY1	DNAJA3	DNAJA3 - DnaJ homolog subfamily A member 3, mitochondrial (Q96EY1)	Human	480	3	17	4.70906	44	4.62989	271	2.42084
Q8WV93	AFG1L	AFG1L - AFG1-like ATPase (Q8WV93)	Human	481	3	5	3.70366	159	2.5861	373	3.57493
Q15120	PDK3	PDK3 - [Pyruvate dehydrogenase (acetyl-transferring)] kinase isozyme 3, mitochondrial (Q15120)	Human	406	3	2	3.9805	148	2.34504	298	2.99583
Q9HD33	MRPL47	MRPL47 - 39S ribosomal protein L47, mitochondrial (Q9HD33)	Human	250	3	2	4.77837	37	2.17422	182	4.37031
Q9BYD2	MRPL9	MRPL9 - 39S ribosomal protein L9, mitochondrial (Q9BYD2)	Human	267	3	5	5.12134	53	2.04508	108	2.08431
Q9BYN8	MRPS26	MRPS26 - 28S ribosomal protein S26, mitochondrial (Q9BYN8)	Human	205	3	2	4.86949	59	3.55768	108	2.60955
Q6KCM7	SLC25A25	SLC25A25 - Calcium-binding mitochondrial carrier protein SCaMC-2 (Q6KCM7)	Human	469	3	191	3.65353	304	3.00955	388	2.53293
Q3MIX3	ADCK5	ADCK5 - Uncharacterized aarF domain-containing protein kinase 5 (Q3MIX3)	Human	580	3	17	5.60396	62	3.28997	499	5.26523
Q9H7Z7	PTGES2	PTGES2 - Prostaglandin E synthase 2 (Q9H7Z7)	Human	377	3	14	4.79605	71	4.28724	279	2.55973
O75600	GCAT	GCAT - 2-amino-3-ketobutyrate coenzyme A ligase, mitochondrial (O75600)	Human	419	3	2	5.03433	271	4.01959	317	3.33298
Q9H1U9	SLC25A51	SLC25A51 - Mitochondrial nicotinamide adenine dinucleotide transporter SLC25A51 (Q9H1U9)	Human	297	3	56	3.28809	174	2.0424	256	2.45633
Q9NWS8	RMND1	RMND1 - Required for meiotic nuclear division protein 1 homolog (Q9NWS8)	Human	449	3	2	4.55567	100	3.8007	140	2.8677
O95140	MFN2	MFN2 - Mitofusin-2 (O95140)	Human	757	3	2	3.24442	85	4.45267	551	4.00457
Q9H845	ACAD9	ACAD9 - Complex I assembly factor ACAD9, mitochondrial (Q9H845)	Human	621	3	9	6.01272	439	2.8192	536	3.85596
O43819	SCO2	SCO2 - Protein SCO2 homolog, mitochondrial (O43819)	Human	266	3	4	5.05377	79	2.575	183	2.09666
Q9UL12	SARDH	SARDH - Sarcosine dehydrogenase, mitochondrial (Q9UL12)	Human	918	3	2	4.92095	710	2.39047	806	3.33224
Q96EY7	PTCD3	PTCD3 - Pentatricopeptide repeat domain-containing protein 3, mitochondrial (Q96EY7)	Human	689	3	6	5.63884	327	4.85929	580	2.46108
Q8NC60	NOA1	NOA1 - Nitric oxide-associated protein 1 (Q8NC60)	Human	698	3	8	5.77586	108	2.54467	176	5.37023
Q9NZE8	MRPL35	MRPL35 - 39S ribosomal protein L35, mitochondrial (Q9NZE8)	Human	188	3	7	5.07257	80	3.89769	132	2.14014
Q9BZJ4	SLC25A39	SLC25A39 - Solute carrier family 25 member 39 (Q9BZJ4)	Human	359	3	32	3.60044	186	2.61277	299	3.46373
Q8NE62	CHDH	CHDH - Choline dehydrogenase, mitochondrial (Q8NE62)	Human	594	3	2	5.28451	116	3.16246	169	2.45618
Q6P1X6	C8orf82	C8orf82 - UPF0598 protein C8orf82 (Q6P1X6)	Human	216	3	2	4.52397	73	4.91683	185	2.19762
Q9UBQ7	GRHPR	GRHPR - Glyoxylate reductase/hydroxypyruvate reductase (Q9UBQ7)	Human	328	3	2	3.44342	161	4.86293	286	2.6527
Q8N159	NAGS	NAGS - N-acetylglutamate synthase, mitochondrial (Q8N159)	Human	534	3	23	4.96556	365	2.28257	457	3.63197
P34897	SHMT2	SHMT2 - Serine hydroxymethyltransferase, mitochondrial (P34897)	Human	504	3	4	5.37956	207	4.05446	415	2.77755
Q14249	ENDOG	ENDOG - Endonuclease G, mitochondrial (Q14249)	Human	297	3	3	3.8543	129	2.01038	173	2.05792
Q96QE5	TEFM	TEFM - Transcription elongation factor, mitochondrial (Q96QE5)	Human	360	3	3	4.65236	80	3.40959	168	2.68221
P54886	ALDH18A1	ALDH18A1 - Delta-1-pyrroline-5-carboxylate synthase (P54886)	Human	795	3	28	5.01659	115	4.45852	424	4.96183
Q9NWU1	OXSM	OXSM - 3-oxoacyl-[acyl-carrier-protein] synthase, mitochondrial (Q9NWU1)	Human	459	3	14	5.88106	187	2.49317	241	3.44076
Q969Z0	TBRG4	TBRG4 - FAST kinase domain-containing protein 4 (Q969Z0)	Human	631	3	7	5.33166	259	4.25761	553	4.78739
Q9HBH5	RDH14	RDH14 - Retinol dehydrogenase 14 (Q9HBH5)	Human	336	3	14	4.51677	56	4.46774	218	4.11577
Q9HBH1	PDF	PDF - Peptide deformylase, mitochondrial (Q9HBH1)	Human	243	3	34	3.5287	92	5.1101	133	3.53634
P32492	MYO4	MYO4 - Myosin-4 (P32492)	Yeast	1471	3	800	3.78026	897	5.2621	1013	2.07752
P80235	YAT1	YAT1 - Putative mitochondrial carnitine O-acetyltransferase (P80235)	Yeast	687	3	21	2.49784	119	5.09662	614	4.7341
P38120	MRPS9	MRPS9 - 37S ribosomal protein S9, mitochondrial (P38120)	Yeast	278	3	2	5.15158	153	2.01402	233	2.1843
P25333	SAT4	SAT4 - Serine/threonine-protein kinase HAL4/SAT4 (P25333)	Yeast	603	3	18	5.44382	52	3.11645	129	3.56751
Q07349	MRX9	MRX9 - MIOREX complex component 9 (Q07349)	Yeast	420	3	3	2.40577	33	2.34347	80	5.56115
P04819	CDC9	CDC9 - DNA ligase 1 (P04819)	Yeast	755	3	2	5.58981	90	2.63484	708	2.11251
P19262	KGD2	KGD2 - Dihydrolipoyllysine-residue succinyltransferase component of 2-oxoglutarate dehydrogenase complex, mitochondrial (P19262)	Yeast	463	3	3	5.8163	48	2.09504	228	3.9529
P15424	MSS116	MSS116 - ATP-dependent RNA helicase MSS116, mitochondrial (P15424)	Yeast	664	3	4	3.32121	51	2.95481	566	2.30479
Q06325	YPS7	YPS7 - Aspartic proteinase yapsin-7 (Q06325)	Yeast	596	3	475	3.3181	510	4.4743	549	3.22339
P32623	UTR2	UTR2 - Probable glycosidase CRH2 (P32623)	Yeast	467	3	123	3.17808	379	5.23901	419	3.7558
P40050	MRX1	MRX1 - MIOREX complex component 1 (P40050)	Yeast	688	3	13	3.54816	40	4.01668	481	3.7924
P40086	COX15	COX15 - Cytochrome c oxidase assembly protein COX15 (P40086)	Yeast	486	3	9	5.34548	31	4.94717	440	4.93992
P39952	OXA1	OXA1 - Mitochondrial inner membrane protein OXA1 (P39952)	Yeast	402	3	6	6.0288	178	2.43937	308	3.16722
P53140	RMD9	RMD9 - Protein RMD9, mitochondrial (P53140)	Yeast	646	3	3	3.85765	23	2.65434	146	4.0579
P53035	MIG2	MIG2 - Regulatory protein MIG2 (P53035)	Yeast	382	3	58	3.20072	187	2.10634	236	4.17711
P53070	MTO1	MTO1 - Mitochondrial translation optimization protein 1 (P53070)	Yeast	669	3	3	5.43692	468	2.55264	632	3.47607
P53230	TAM41	TAM41 - Phosphatidate cytidylyltransferase, mitochondrial (P53230)	Yeast	385	3	3	3.54013	159	2.22632	335	4.18878
P53259	PCP1	PCP1 - Rhomboid protein 1, mitochondrial (P53259)	Yeast	346	3	6	5.76857	63	3.09277	80	2.50759
P31334	MRPL9	MRPL9 - 54S ribosomal protein L9, mitochondrial (P31334)	Yeast	269	3	2	4.3711	104	4.1179	177	2.74437
P50085	PHB2	PHB2 - Prohibitin-2 (P50085)	Yeast	310	3	3	2.33069	58	2.49118	165	3.59548
P25846	MSH1	MSH1 - DNA mismatch repair protein MSH1, mitochondrial (P25846)	Yeast	959	3	2	4.94276	121	3.36459	381	4.34876
P38851	LAM1	LAM1 - Membrane-anchored lipid-binding protein LAM1 (P38851)	Yeast	1228	3	319	2.05645	543	2.46464	662	4.68145
P38860	MTG2	MTG2 - GTPase MTG2, mitochondrial (P38860)	Yeast	518	3	2	3.87856	207	3.50709	301	3.16296
P20967	KGD1	KGD1 - 2-oxoglutarate dehydrogenase, mitochondrial (P20967)	Yeast	1014	3	2	5.08765	301	2.39967	827	5.39376
P47065	PET130	PET130 - Protein PET130 (P47065)	Yeast	347	3	2	2.83781	92	2.57231	177	3.21584
P21375	OSM1	OSM1 - Fumarate reductase 2 (P21375)	Yeast	501	3	40	2.24998	144	2.10886	300	2.23116
P47127	AIM24	AIM24 - Altered inheritance of mitochondria protein 24, mitochondrial (P47127)	Yeast	394	3	93	4.1651	172	3.58988	273	3.19086
Q00711	SDH1	SDH1 - Succinate dehydrogenase [ubiquinone] flavoprotein subunit, mitochondrial (Q00711)	Yeast	640	3	5	5.56242	240	2.05628	492	2.41173
Q07821	ISA1	ISA1 - Iron-sulfur assembly protein 1 (Q07821)	Yeast	250	3	2	4.89097	70	3.00042	142	4.1281
Q07878	VPS13	VPS13 - Vacuolar protein sorting-associated protein 13 (Q07878)	Yeast	3144	3	1175	4.0502	1645	2.62713	2914	4.63825
Q12524	PCD1	PCD1 - Peroxisomal coenzyme A diphosphatase 1, peroxisomal (Q12524)	Yeast	340	3	2	3.9056	22	2.60876	48	4.41826
Q06567	MCP2	MCP2 - ABC1 family protein MCP2 (Q06567)	Yeast	569	3	4	4.02676	65	2.12922	371	2.28455
Q05863	YLR281C	YLR281C - Uncharacterized peptide chain release factor-like protein YLR281C, mitochondrial (Q05863)	Yeast	155	3	2	2.95558	78	2.37377	108	3.1323
P49095	GCV2	GCV2 - Glycine dehydrogenase (decarboxylating), mitochondrial (P49095)	Yeast	1034	3	3	6.01663	366	2.68256	547	2.09861
P08468	PET111	PET111 - Protein PET111, mitochondrial (P08468)	Yeast	800	3	2	4.94816	560	3.24155	675	2.5036
P48564	MRX6	MRX6 - MIOREX complex component 6 (P48564)	Yeast	524	3	2	4.60575	240	3.26365	460	3.86922
Q08179	MDM38	MDM38 - Mitochondrial distribution and morphology protein 38 (Q08179)	Yeast	573	3	3	5.40882	113	2.94879	259	2.70822
P28241	IDH2	IDH2 - Isocitrate dehydrogenase [NAD] subunit 2, mitochondrial (P28241)	Yeast	369	3	2	4.43644	103	4.46714	178	3.83749
Q01926	MRS2	MRS2 - Magnesium transporter MRS2, mitochondrial (Q01926)	Yeast	470	3	2	5.43494	359	3.24686	395	3.21579
Q08818	MSC6	MSC6 - Meiotic sister-chromatid recombination protein 6, mitochondrial (Q08818)	Yeast	692	3	3	4.10443	220	2.96114	326	2.42008
P32580	SUV3	SUV3 - ATP-dependent RNA helicase SUV3, mitochondrial (P32580)	Yeast	737	3	2	3.43308	247	2.49849	495	4.02471
P48527	MSY1	MSY1 - Tyrosine--tRNA ligase, mitochondrial (P48527)	Yeast	492	3	5	4.75095	205	2.9235	435	3.0409
Q12467	MRX4	MRX4 - MIOREX complex component 4 (Q12467)	Yeast	430	3	14	3.89823	266	2.16649	398	2.1055
Q08968	FMP40	FMP40 - Protein adenylyltransferase SelO, mitochondrial (Q08968)	Yeast	688	3	44	2.97512	154	3.17105	198	4.54056
Q12251	YPR011C	YPR011C - Uncharacterized mitochondrial carrier YPR011C (Q12251)	Yeast	326	3	32	3.30243	149	2.77148	247	2.58257
Q9BYT8	NLN	NLN - Neurolysin, mitochondrial (Q9BYT8)	Human	704	2	3	5.96453	470	2.98474
P49419	ALDH7A1	ALDH7A1 - Alpha-aminoadipic semialdehyde dehydrogenase (P49419)	Human	539	2	2	3.85178	320	3.32676
Q9BXW7	HDHD5	HDHD5 - Haloacid dehalogenase-like hydrolase domain-containing 5 (Q9BXW7)	Human	423	2	11	5.49057	61	5.05207
Q9NYK5	MRPL39	MRPL39 - 39S ribosomal protein L39, mitochondrial (Q9NYK5)	Human	338	2	6	3.33369	286	4.21444
P29803	PDHA2	PDHA2 - Pyruvate dehydrogenase E1 component subunit alpha, testis-specific form, mitochondrial (P29803)	Human	388	2	2	5.66991	117	2.6259
Q9H903	MTHFD2L	MTHFD2L - Probable bifunctional methylenetetrahydrofolate dehydrogenase/cyclohydrolase 2 (Q9H903)	Human	347	2	6	5.90293	72	2.64772
P49753	ACOT2	ACOT2 - Acyl-coenzyme A thioesterase 2, mitochondrial (P49753)	Human	483	2	24	5.37269	186	3.72642
Q96EY8	MMAB	MMAB - Corrinoid adenosyltransferase (Q96EY8)	Human	250	2	7	5.47208	174	5.1333
Q9NTG7	SIRT3	SIRT3 - NAD-dependent protein deacetylase sirtuin-3, mitochondrial (Q9NTG7)	Human	399	2	76	5.75385	331	2.48542
Q86WU2	LDHD	LDHD - Probable D-lactate dehydrogenase, mitochondrial (Q86WU2)	Human	507	2	197	3.98122	222	2.08515
B4DEF8	MRPL45	MRPL45 - cDNA FLJ61100, highly similar to 39S ribosomal protein L45, mitochondrial (B4DEF8)	Human	329	2	31	4.15459	224	2.93002
Q5TC12	ATPAF1	ATPAF1 - ATP synthase mitochondrial F1 complex assembly factor 1 (Q5TC12)	Human	328	2	20	5.3961	81	2.38934
P36551	CPOX	CPOX - Oxygen-dependent coproporphyrinogen-III oxidase, mitochondrial (P36551)	Human	454	2	29	4.09825	384	2.02777
Q9Y6H3	ATP23	ATP23 - Mitochondrial inner membrane protease ATP23 homolog (Q9Y6H3)	Human	246	2	31	2.29663	169	3.0437
Q9NR77	PXMP2	PXMP2 - Peroxisomal membrane protein 2 (Q9NR77)	Human	195	2	2	4.28334	139	3.22159
Q9UI32	GLS2	GLS2 - Glutaminase liver isoform, mitochondrial (Q9UI32)	Human	602	2	4	4.8038	447	2.14415
A6NC05	C5orf63	C5orf63 - Glutaredoxin-like protein C5orf63 (A6NC05)	Human	138	2	3	4.26002	65	3.37288
Q8TD30	GPT2	GPT2 - Alanine aminotransferase 2 (Q8TD30)	Human	523	2	3	5.59592	129	2.29738
Q9BQ69	MACROD1	MACROD1 - ADP-ribose glycohydrolase MACROD1 (Q9BQ69)	Human	325	2	5	5.75426	37	5.53666
Q9H019	MTFR1L	MTFR1L - Mitochondrial fission regulator 1-like (Q9H019)	Human	292	2	15	3.76704	82	3.86013
O94826	TOMM70	TOMM70 - Mitochondrial import receptor subunit TOM70 (O94826)	Human	608	2	53	2.89305	361	2.0486
Q86X76	NIT1	NIT1 - Deaminated glutathione amidase (Q86X76)	Human	327	2	4	4.34729	289	3.89132
Q8NE86	MCU	MCU - Calcium uniporter protein, mitochondrial (Q8NE86)	Human	351	2	31	4.74733	81	3.34027
Q9H3H1	TRIT1	TRIT1 - tRNA dimethylallyltransferase (Q9H3H1)	Human	467	2	2	4.00947	314	2.78038
Q8TD22	SFXN5	SFXN5 - Sideroflexin-5 (Q8TD22)	Human	340	2	21	4.44369	180	3.01707
Q9Y255	PRELID1	PRELID1 - PRELI domain-containing protein 1, mitochondrial (Q9Y255)	Human	219	2	47	3.3545	131	2.73572
Q96CQ1	SLC25A36	SLC25A36 - Solute carrier family 25 member 36 (Q96CQ1)	Human	311	2	74	2.12534	141	2.64125
Q96E52	OMA1	OMA1 - Metalloendopeptidase OMA1, mitochondrial (Q96E52)	Human	524	2	9	5.54521	120	3.65083
Q8WV74	NUDT8	NUDT8 - Mitochondrial coenzyme A diphosphatase NUDT8 (Q8WV74)	Human	236	2	15	5.65406	149	3.16676
P25325	MPST	MPST - 3-mercaptopyruvate sulfurtransferase (P25325)	Human	297	2	3	2.05765	117	4.15251
P54868	HMGCS2	HMGCS2 - Hydroxymethylglutaryl-CoA synthase, mitochondrial (P54868)	Human	508	2	3	4.81356	403	3.38735
O95168	NDUFB4	NDUFB4 - NADH dehydrogenase [ubiquinone] 1 beta subcomplex subunit 4 (O95168)	Human	129	2	32	2.55725	60	2.72387
Q8N465	D2HGDH	D2HGDH - D-2-hydroxyglutarate dehydrogenase, mitochondrial (Q8N465)	Human	521	2	19	4.25009	92	3.78083
Q9H300	PARL	PARL - Presenilins-associated rhomboid-like protein, mitochondrial (Q9H300)	Human	379	2	37	3.26576	180	4.15596
P51648	ALDH3A2	ALDH3A2 - Aldehyde dehydrogenase family 3 member A2 (P51648)	Human	485	2	7	5.53746	415	2.09963
Q9Y6I8	PXMP4	PXMP4 - Peroxisomal membrane protein 4 (Q9Y6I8)	Human	212	2	8	5.68926	72	2.9262
Q9H4B0	OSGEPL1	OSGEPL1 - Probable tRNA N6-adenosine threonylcarbamoyltransferase, mitochondrial (Q9H4B0)	Human	414	2	2	3.13498	292	3.32462
Q16854	DGUOK	DGUOK - Deoxyguanosine kinase, mitochondrial (Q16854)	Human	277	2	3	5.49805	99	2.25224
Q9NUB1	ACSS1	ACSS1 - Acetyl-coenzyme A synthetase 2-like, mitochondrial (Q9NUB1)	Human	689	2	8	5.65769	147	2.717
Q9NQZ5	STARD7	STARD7 - StAR-related lipid transfer protein 7, mitochondrial (Q9NQZ5)	Human	370	2	28	5.89373	148	2.63454
Q6IAN0	DHRS7B	DHRS7B - Dehydrogenase/reductase SDR family member 7B (Q6IAN0)	Human	325	2	33	3.29663	177	4.84418
Q9NPB1	NT5M	NT5M - 5'(3')-deoxyribonucleotidase, mitochondrial (Q9NPB1)	Human	228	2	2	5.15065	49	2.06992
O00746	NME4	NME4 - Nucleoside diphosphate kinase, mitochondrial (O00746)	Human	187	2	2	5.3148	40	2.67455
Q8IYU8	MICU2	MICU2 - Calcium uptake protein 2, mitochondrial (Q8IYU8)	Human	434	2	9	5.68186	335	2.35017
Q86TW2	ADCK1	ADCK1 - AarF domain-containing protein kinase 1 (Q86TW2)	Human	530	2	71	4.03601	455	4.98892
Q9BPW8	NIPSNAP1	NIPSNAP1 - Protein NipSnap homolog 1 (Q9BPW8)	Human	284	2	3	4.87155	145	2.56446
P41250	GARS1	GARS1 - Glycine--tRNA ligase (P41250)	Human	739	2	10	5.25575	314	2.98686
Q7L3T8	PARS2	PARS2 - Probable proline--tRNA ligase, mitochondrial (Q7L3T8)	Human	475	2	18	5.71938	173	3.48284
Q86TS9	MRPL52	MRPL52 - 39S ribosomal protein L52, mitochondrial (Q86TS9)	Human	123	2	2	4.08934	57	2.44688
Q9Y606	PUS1	PUS1 - tRNA pseudouridine synthase A (Q9Y606)	Human	427	2	4	5.2965	177	2.76654
P00505	GOT2	GOT2 - Aspartate aminotransferase, mitochondrial (P00505)	Human	430	2	3	2.73269	131	5.11317
Q9GZT8	NIF3L1	NIF3L1 - NIF3-like protein 1 (Q9GZT8)	Human	377	2	93	2.22283	265	2.4471
Q96ER9	CCDC51	CCDC51 - Mitochondrial potassium channel (Q96ER9)	Human	411	2	2	4.35704	55	3.60268
Q8IUX1	TMEM126B	TMEM126B - Complex I assembly factor TMEM126B, mitochondrial (Q8IUX1)	Human	230	2	77	3.56983	154	2.57654
Q8N0V3	RBFA	RBFA - Putative ribosome-binding factor A, mitochondrial (Q8N0V3)	Human	343	2	2	5.62241	151	3.14425
Q6UB28	METAP1D	METAP1D - Methionine aminopeptidase 1D, mitochondrial (Q6UB28)	Human	335	2	11	5.86725	24	5.74625
Q5VT66	MTARC1	MTARC1 - Mitochondrial amidoxime-reducing component 1 (Q5VT66)	Human	337	2	32	5.31978	172	3.64476
P33121	ACSL1	ACSL1 - Long-chain-fatty-acid--CoA ligase 1 (P33121)	Human	698	2	366	3.43307	407	4.52651
Q3SXM5	HSDL1	HSDL1 - Inactive hydroxysteroid dehydrogenase-like protein 1 (Q3SXM5)	Human	330	2	39	2.40035	255	3.28477
O75828	CBR3	CBR3 - Carbonyl reductase [NADPH] 3 (O75828)	Human	277	2	3	4.02306	195	2.46024
Q7Z6M4	MTERF4	MTERF4 - Transcription termination factor 4, mitochondrial (Q7Z6M4)	Human	381	2	19	3.91647	148	2.4122
Q8WUK0	PTPMT1	PTPMT1 - Phosphatidylglycerophosphatase and protein-tyrosine phosphatase 1 (Q8WUK0)	Human	201	2	17	3.12909	122	3.871
P49675	STAR	STAR - Steroidogenic acute regulatory protein, mitochondrial (P49675)	Human	285	2	6	5.07933	178	2.83337
P00480	OTC	OTC - Ornithine transcarbamylase, mitochondrial (P00480)	Human	354	2	3	4.99424	77	2.26276
Q53S58	TMEM177	TMEM177 - Transmembrane protein 177 (Q53S58)	Human	311	2	126	4.39477	275	2.79178
Q13472	TOP3A	TOP3A - DNA topoisomerase 3-alpha (Q13472)	Human	1001	2	2	5.27081	754	4.20393
Q9BYZ2	LDHAL6B	LDHAL6B - L-lactate dehydrogenase A-like 6B (Q9BYZ2)	Human	381	2	3	3.94259	201	2.25272
Q8WVM0	TFB1M	TFB1M - Dimethyladenosine transferase 1, mitochondrial (Q8WVM0)	Human	346	2	183	4.25404	248	4.10806
Q9NWR8	MCUB	MCUB - Calcium uniporter regulatory subunit MCUb, mitochondrial (Q9NWR8)	Human	336	2	3	4.90615	271	2.77131
Q96C36	PYCR2	PYCR2 - Pyrroline-5-carboxylate reductase 2 (Q96C36)	Human	320	2	6	2.26468	37	2.00861
Q8NFU3	TSTD1	TSTD1 - Thiosulfate:glutathione sulfurtransferase (Q8NFU3)	Human	115	2	2	4.12525	81	2.88574
Q8TB36	GDAP1	GDAP1 - Ganglioside-induced differentiation-associated protein 1 (Q8TB36)	Human	358	2	255	3.39337	326	2.82798
Q9H2K0	MTIF3	MTIF3 - Translation initiation factor IF-3, mitochondrial (Q9H2K0)	Human	278	2	7	2.82589	217	2.16224
P13051	UNG	UNG - Uracil-DNA glycosylase (P13051)	Human	313	2	69	3.58309	258	4.32126
Q96AB3	ISOC2	ISOC2 - Isochorismatase domain-containing protein 2 (Q96AB3)	Human	205	2	2	2.28966	132	3.41964
Q96D53	COQ8B	COQ8B - Atypical kinase COQ8B, mitochondrial (Q96D53)	Human	544	2	69	3.34095	493	2.61827
P82909	MRPS36	MRPS36 - 28S ribosomal protein S36, mitochondrial (P82909)	Human	103	2	2	3.7233	29	2.44634
P55851	UCP2	UCP2 - Mitochondrial uncoupling protein 2 (P55851)	Human	309	2	71	3.95492	140	3.33842
Q96A46	SLC25A28	SLC25A28 - Mitoferrin-2 (Q96A46)	Human	364	2	112	3.13979	307	3.84253
Q6ZT89	SLC25A48	SLC25A48 - Solute carrier family 25 member 48 (Q6ZT89)	Human	311	2	36	3.79971	70	2.27325
Q6PIV7	SLC25A34	SLC25A34 - Solute carrier family 25 member 34 (Q6PIV7)	Human	304	2	33	2.38242	165	2.45244
Q9HA92	RSAD1	RSAD1 - Radical S-adenosyl methionine domain-containing protein 1, mitochondrial (Q9HA92)	Human	442	2	2	5.48536	168	2.56323
O96011	PEX11B	PEX11B - Peroxisomal membrane protein 11B (O96011)	Human	259	2	6	4.60351	37	3.51232
Q8TCS8	PNPT1	PNPT1 - Polyribonucleotide nucleotidyltransferase 1, mitochondrial (Q8TCS8)	Human	783	2	11	5.31089	741	4.04258
O60930	RNASEH1	RNASEH1 - Ribonuclease H1 (O60930)	Human	286	2	10	5.48895	159	2.97044
Q86UY8	NT5DC3	NT5DC3 - 5'-nucleotidase domain-containing protein 3 (Q86UY8)	Human	548	2	6	4.74332	472	4.005
O00142	TK2	TK2 - Thymidine kinase 2, mitochondrial (O00142)	Human	265	2	3	4.69472	112	4.80206
Q9BSE5	AGMAT	AGMAT - Agmatinase, mitochondrial (Q9BSE5)	Human	352	2	16	4.9666	81	2.46939
Q5EBM0	CMPK2	CMPK2 - UMP-CMP kinase 2, mitochondrial (Q5EBM0)	Human	449	2	2	5.47635	87	5.56765
Q9GZY8	MFF	MFF - Mitochondrial fission factor (Q9GZY8)	Human	342	2	156	4.10399	225	3.57798
Q7Z4W1	DCXR	DCXR - L-xylulose reductase (Q7Z4W1)	Human	244	2	8	4.39369	115	4.35602
Q9BW91	NUDT9	NUDT9 - ADP-ribose pyrophosphatase, mitochondrial (Q9BW91)	Human	350	2	18	5.67074	152	2.41244
Q9UHK6	AMACR	AMACR - Alpha-methylacyl-CoA racemase (Q9UHK6)	Human	382	2	49	4.91452	97	3.34732
P53370	NUDT6	NUDT6 - Nucleoside diphosphate-linked moiety X motif 6 (P53370)	Human	316	2	2	4.72319	75	2.50844
Q9UI43	MRM2	MRM2 - rRNA methyltransferase 2, mitochondrial (Q9UI43)	Human	246	2	15	4.17571	192	4.46501
Q96CM3	RPUSD4	RPUSD4 - Mitochondrial RNA pseudouridine synthase RPUSD4 (Q96CM3)	Human	377	2	69	4.81651	224	3.41449
Q9H5Q4	TFB2M	TFB2M - Dimethyladenosine transferase 2, mitochondrial (Q9H5Q4)	Human	396	2	3	5.20992	310	3.73677
Q8WXI4	ACOT11	ACOT11 - Acyl-coenzyme A thioesterase 11 (Q8WXI4)	Human	607	2	2	5.41303	250	3.29003
O15527	OGG1	OGG1 - N-glycosylase/DNA lyase (O15527)	Human	345	2	2	4.90366	189	2.95337
A6NK06	ACOD1	ACOD1 - Cis-aconitate decarboxylase (A6NK06)	Human	481	2	162	2.44066	298	2.3892
Q9BRQ8	AIFM2	AIFM2 - Ferroptosis suppressor protein 1 (Q9BRQ8)	Human	373	2	243	3.45538	334	3.49505
Q9UKA2	FBXL4	FBXL4 - F-box/LRR-repeat protein 4 (Q9UKA2)	Human	621	2	11	4.87964	348	3.64492
Q96TC7	RMDN3	RMDN3 - Regulator of microtubule dynamics protein 3 (Q96TC7)	Human	470	2	25	4.45473	132	4.31141
A6NNL5	C15orf61	C15orf61 - Uncharacterized protein C15orf61 (A6NNL5)	Human	157	2	13	5.83498	74	2.09657
Q9BYV7	BCO2	BCO2 - Beta,beta-carotene 9',10'-oxygenase (Q9BYV7)	Human	579	2	3	3.32652	109	2.88677
P32322	PYCR1	PYCR1 - Pyrroline-5-carboxylate reductase 1, mitochondrial (P32322)	Human	319	2	102	3.99433	189	2.54412
Q13268	DHRS2	DHRS2 - Dehydrogenase/reductase SDR family member 2, mitochondrial (Q13268)	Human	280	2	6	4.84581	37	4.8567
Q8IVH4	MMAA	MMAA - Methylmalonic aciduria type A protein, mitochondrial (Q8IVH4)	Human	418	2	6	3.63081	303	3.61689
Q9Y6E7	SIRT4	SIRT4 - NAD-dependent protein lipoamidase sirtuin-4, mitochondrial (Q9Y6E7)	Human	314	2	2	4.15572	88	4.90238
Q6L8Q7	PDE12	PDE12 - 2',5'-phosphodiesterase 12 (Q6L8Q7)	Human	609	2	2	5.0281	77	3.5337
A6NJ78	METTL15	METTL15 - 12S rRNA N4-methylcytidine (m4C) methyltransferase (A6NJ78)	Human	407	2	242	3.26957	307	3.83924
Q86VU5	COMTD1	COMTD1 - Catechol O-methyltransferase domain-containing protein 1 (Q86VU5)	Human	262	2	25	4.53718	203	2.79758
Q7L4E1	MIGA2	MIGA2 - Mitoguardin 2 (Q7L4E1)	Human	593	2	34	4.11976	94	4.13486
Q7KZF4	SND1	SND1 - Staphylococcal nuclease domain-containing protein 1 (Q7KZF4)	Human	910	2	41	3.12617	306	2.91927
P49448	GLUD2	GLUD2 - Glutamate dehydrogenase 2, mitochondrial (P49448)	Human	558	2	20	5.44241	300	2.76787
Q96IR7	HPDL	HPDL - 4-hydroxyphenylpyruvate dioxygenase-like protein (Q96IR7)	Human	371	2	12	4.5961	133	4.13227
Q5VTE6	ANGEL2	ANGEL2 - Protein angel homolog 2 (Q5VTE6)	Human	544	2	11	3.27038	51	5.35145
Q9BQD7	ANTKMT	ANTKMT - Adenine nucleotide translocase lysine N-methyltransferase (Q9BQD7)	Human	235	2	41	4.91521	114	3.32405
Q96I51	RCC1L	RCC1L - RCC1-like G exchanging factor-like protein (Q96I51)	Human	464	2	8	5.59611	76	3.22274
Q8N0U4	FAM185A	FAM185A - Protein FAM185A (Q8N0U4)	Human	392	2	11	4.29965	62	4.10749
Q9UHN1	POLG2	POLG2 - DNA polymerase subunit gamma-2, mitochondrial (Q9UHN1)	Human	485	2	70	2.42152	245	3.89282
Q99551	MTERF1	MTERF1 - Transcription termination factor 1, mitochondrial (Q99551)	Human	399	2	27	4.96298	181	3.18875
Q9HB07	MYG1	MYG1 - MYG1 exonuclease (Q9HB07)	Human	376	2	7	3.73656	343	2.42507
Q9BYC2	OXCT2	OXCT2 - Succinyl-CoA:3-ketoacid coenzyme A transferase 2, mitochondrial (Q9BYC2)	Human	517	2	8	5.07303	208	3.95045
Q16526	CRY1	CRY1 - Cryptochrome-1 (Q16526)	Human	586	2	227	3.90021	478	2.86804
Q9BQP7	MGME1	MGME1 - Mitochondrial genome maintenance exonuclease 1 (Q9BQP7)	Human	344	2	2	4.15352	122	2.7037
O15270	SPTLC2	SPTLC2 - Serine palmitoyltransferase 2 (O15270)	Human	562	2	13	4.22014	265	2.17282
P55211	CASP9	CASP9 - Caspase-9 (P55211)	Human	416	2	85	2.23665	172	2.57495
Q07820	MCL1	MCL1 - Induced myeloid leukemia cell differentiation protein Mcl-1 (Q07820)	Human	350	2	63	2.62126	202	2.35447
Q9NVH0	EXD2	EXD2 - Exonuclease 3'-5' domain-containing protein 2 (Q9NVH0)	Human	621	2	20	3.67739	565	4.05549
Q96C03	MIEF2	MIEF2 - Mitochondrial dynamics protein MID49 (Q96C03)	Human	454	2	219	3.42741	357	2.85313
Q96ST8	CEP89	CEP89 - Centrosomal protein of 89 kDa (Q96ST8)	Human	783	2	30	4.35244	53	4.05301
Q9UMX3	BOK	BOK - Bcl-2-related ovarian killer protein (Q9UMX3)	Human	212	2	32	3.44276	157	2.70083
Q92934	BAD	BAD - Bcl2-associated agonist of cell death (Q92934)	Human	168	2	97	3.74282	131	4.12832
P10415	BCL2	BCL2 - Apoptosis regulator Bcl-2 (P10415)	Human	239	2	47	2.81465	97	4.12756
Q9HD36	BCL2L10	BCL2L10 - Bcl-2-like protein 10 (Q9HD36)	Human	204	2	45	4.53188	143	3.95566
Q96LW4	PRIMPOL	PRIMPOL - DNA-directed primase/polymerase protein (Q96LW4)	Human	560	2	21	3.17745	278	2.05981
Q96JX3	SERAC1	SERAC1 - Protein SERAC1 (Q96JX3)	Human	654	2	302	3.1359	464	4.15292
Q8IXQ9	ETFBKMT	ETFBKMT - Electron transfer flavoprotein beta subunit lysine methyltransferase (Q8IXQ9)	Human	262	2	2	2.06981	205	2.81368
O43521	BCL2L11	BCL2L11 - Bcl-2-like protein 11 (O43521)	Human	198	2	69	5.60731	159	2.06762
Q8N8R5	C2orf69	C2orf69 - Mitochondrial protein C2orf69 (Q8N8R5)	Human	385	2	32	4.69076	195	2.02657
P08574	CYC1	CYC1 - Cytochrome c1, heme protein, mitochondrial (P08574)	Human	325	2	23	5.68494	98	3.83516
Q5HYK3	COQ5	COQ5 - 2-methoxy-6-polyprenyl-1,4-benzoquinol methylase, mitochondrial (Q5HYK3)	Human	327	2	10	4.73715	122	2.85388
P47985	UQCRFS1	UQCRFS1 - Cytochrome b-c1 complex subunit Rieske, mitochondrial (P47985)	Human	274	2	3	4.75229	46	3.8761
P11177	PDHB	PDHB - Pyruvate dehydrogenase E1 component subunit beta, mitochondrial (P11177)	Human	359	2	2	5.23837	135	2.23145
P82673	MRPS35	MRPS35 - 28S ribosomal protein S35, mitochondrial (P82673)	Human	323	2	4	5.03945	159	3.00621
P11182	DBT	DBT - Lipoamide acyltransferase component of branched-chain alpha-keto acid dehydrogenase complex, mitochondrial (P11182)	Human	482	2	2	4.48651	33	2.31758
Q16654	PDK4	PDK4 - [Pyruvate dehydrogenase (acetyl-transferring)] kinase isozyme 4, mitochondrial (Q16654)	Human	411	2	2	4.39156	156	2.61752
P36957	DLST	DLST - Dihydrolipoyllysine-residue succinyltransferase component of 2-oxoglutarate dehydrogenase complex, mitochondrial (P36957)	Human	453	2	3	5.64933	219	2.31606
Q9NZJ6	COQ3	COQ3 - Ubiquinone biosynthesis O-methyltransferase, mitochondrial (Q9NZJ6)	Human	369	2	2	3.8592	61	4.95201
P50213	IDH3A	IDH3A - Isocitrate dehydrogenase [NAD] subunit alpha, mitochondrial (P50213)	Human	366	2	2	3.45262	182	2.77429
Q9BQ48	MRPL34	MRPL34 - 39S ribosomal protein L34, mitochondrial (Q9BQ48)	Human	92	2	3	4.14532	60	2.57801
P48047	ATP5PO	ATP5PO - ATP synthase subunit O, mitochondrial (P48047)	Human	213	2	3	5.52816	112	2.03599
Q7KZN9	COX15	COX15 - Cytochrome c oxidase assembly protein COX15 homolog (Q7KZN9)	Human	410	2	3	5.3564	332	2.89819
O75251	NDUFS7	NDUFS7 - NADH dehydrogenase [ubiquinone] iron-sulfur protein 7, mitochondrial (O75251)	Human	213	2	3	5.51748	100	2.51233
O43837	IDH3B	IDH3B - Isocitrate dehydrogenase [NAD] subunit beta, mitochondrial (O43837)	Human	385	2	5	5.45299	308	2.71919
Q16891	IMMT	IMMT - MICOS complex subunit MIC60 (Q16891)	Human	758	2	11	4.9495	626	3.15055
P12235	SLC25A4	SLC25A4 - ADP/ATP translocase 1 (P12235)	Human	298	2	66	2.23391	102	2.40881
Q9Y512	SAMM50	SAMM50 - Sorting and assembly machinery component 50 homolog (Q9Y512)	Human	469	2	172	2.51137	239	4.77128
P49821	NDUFV1	NDUFV1 - NADH dehydrogenase [ubiquinone] flavoprotein 1, mitochondrial (P49821)	Human	464	2	2	4.40622	252	2.89842
P46199	MTIF2	MTIF2 - Translation initiation factor IF-2, mitochondrial (P46199)	Human	727	2	12	5.31544	369	2.13933
P30048	PRDX3	PRDX3 - Thioredoxin-dependent peroxide reductase, mitochondrial (P30048)	Human	256	2	3	5.14223	28	4.7615
Q96MF6	COQ10A	COQ10A - Coenzyme Q-binding protein COQ10 homolog A, mitochondrial (Q96MF6)	Human	247	2	2	4.81518	62	3.67379
Q9BYD6	MRPL1	MRPL1 - 39S ribosomal protein L1, mitochondrial (Q9BYD6)	Human	325	2	3	5.44208	274	3.15384
Q16740	CLPP	CLPP - ATP-dependent Clp protease proteolytic subunit, mitochondrial (Q16740)	Human	277	2	11	5.56741	155	3.88264
Q16836	HADH	HADH - Hydroxyacyl-coenzyme A dehydrogenase, mitochondrial (Q16836)	Human	314	2	2	4.34962	150	2.25957
O76031	CLPX	CLPX - ATP-dependent Clp protease ATP-binding subunit clpX-like, mitochondrial (O76031)	Human	633	2	18	5.12708	436	2.95262
Q9NVA1	UQCC1	UQCC1 - Ubiquinol-cytochrome-c reductase complex assembly factor 1 (Q9NVA1)	Human	299	2	4	3.86792	23	2.83019
Q9BV79	MECR	MECR - Enoyl-[acyl-carrier-protein] reductase, mitochondrial (Q9BV79)	Human	373	2	3	5.3728	265	2.67677
O60783	MRPS14	MRPS14 - 28S ribosomal protein S14, mitochondrial (O60783)	Human	128	2	3	4.31003	87	4.48895
P36542	ATP5F1C	ATP5F1C - ATP synthase subunit gamma, mitochondrial (P36542)	Human	298	2	4	2.11176	25	2.06889
Q02978	SLC25A11	SLC25A11 - Mitochondrial 2-oxoglutarate/malate carrier protein (Q02978)	Human	314	2	78	2.43501	150	2.27287
A6NFY7	SDHAF1	SDHAF1 - Succinate dehydrogenase assembly factor 1, mitochondrial (A6NFY7)	Human	115	2	4	5.27092	46	5.32286
Q9NRX2	MRPL17	MRPL17 - 39S ribosomal protein L17, mitochondrial (Q9NRX2)	Human	175	2	2	5.50868	138	2.02171
Q9BYD1	MRPL13	MRPL13 - 39S ribosomal protein L13, mitochondrial (Q9BYD1)	Human	178	2	2	2.08311	81	2.11965
O75394	MRPL33	MRPL33 - 39S ribosomal protein L33, mitochondrial (O75394)	Human	65	2	4	3.07998	20	2.54839
P53007	SLC25A1	SLC25A1 - Tricarboxylate transport protein, mitochondrial (P53007)	Human	311	2	72	4.30496	185	3.2161
Q86VD7	SLC25A42	SLC25A42 - Mitochondrial coenzyme A transporter SLC25A42 (Q86VD7)	Human	318	2	48	3.11359	245	4.55279
Q13011	ECH1	ECH1 - Delta(3,5)-Delta(2,4)-dienoyl-CoA isomerase, mitochondrial (Q13011)	Human	328	2	2	5.33797	63	3.67562
O75879	GATB	GATB - Glutamyl-tRNA(Gln) amidotransferase subunit B, mitochondrial (O75879)	Human	557	2	2	4.94068	75	3.09488
Q9Y276	BCS1L	BCS1L - Mitochondrial chaperone BCS1 (Q9Y276)	Human	419	2	32	4.85597	173	3.754
Q9UMS0	NFU1	NFU1 - NFU1 iron-sulfur cluster scaffold homolog, mitochondrial (Q9UMS0)	Human	254	2	5	5.461	84	2.95301
P30038	ALDH4A1	ALDH4A1 - Delta-1-pyrroline-5-carboxylate dehydrogenase, mitochondrial (P30038)	Human	563	2	3	5.21068	292	2.31536
P82933	MRPS9	MRPS9 - 28S ribosomal protein S9, mitochondrial (P82933)	Human	396	2	14	5.0796	114	2.28548
Q8NI60	COQ8A	COQ8A - Atypical kinase COQ8A, mitochondrial (Q8NI60)	Human	647	2	134	5.37302	194	2.1816
Q9Y3A0	COQ4	COQ4 - Ubiquinone biosynthesis protein COQ4 homolog, mitochondrial (Q9Y3A0)	Human	265	2	2	5.02616	221	2.53729
Q9P015	MRPL15	MRPL15 - 39S ribosomal protein L15, mitochondrial (Q9P015)	Human	296	2	2	3.01702	81	2.27026
P43155	CRAT	CRAT - Carnitine O-acetyltransferase (P43155)	Human	626	2	4	4.8933	445	2.59286
Q9Y2R9	MRPS7	MRPS7 - 28S ribosomal protein S7, mitochondrial (Q9Y2R9)	Human	242	2	5	5.24018	165	3.16675
Q96RQ3	MCCC1	MCCC1 - Methylcrotonoyl-CoA carboxylase subunit alpha, mitochondrial (Q96RQ3)	Human	725	2	13	5.17891	532	2.97735
Q9H078	CLPB	CLPB - Caseinolytic peptidase B protein homolog (Q9H078)	Human	707	2	3	5.92164	51	3.1884
Q13405	MRPL49	MRPL49 - 39S ribosomal protein L49, mitochondrial (Q13405)	Human	166	2	2	4.90034	77	2.63655
Q9H061	TMEM126A	TMEM126A - Transmembrane protein 126A (Q9H061)	Human	195	2	45	3.93145	126	3.37492
Q86YB7	ECHDC2	ECHDC2 - Enoyl-CoA hydratase domain-containing protein 2, mitochondrial (Q86YB7)	Human	292	2	2	4.47316	165	3.16451
P49406	MRPL19	MRPL19 - 39S ribosomal protein L19, mitochondrial (P49406)	Human	292	2	10	5.05713	127	2.12179
Q02338	BDH1	BDH1 - D-beta-hydroxybutyrate dehydrogenase, mitochondrial (Q02338)	Human	343	2	3	4.96942	176	5.52055
Q02252	ALDH6A1	ALDH6A1 - Methylmalonate-semialdehyde dehydrogenase [acylating], mitochondrial (Q02252)	Human	535	2	5	5.24662	478	2.16963
P05091	ALDH2	ALDH2 - Aldehyde dehydrogenase, mitochondrial (P05091)	Human	517	2	2	5.18851	85	4.47192
Q9H9P8	L2HGDH	L2HGDH - L-2-hydroxyglutarate dehydrogenase, mitochondrial (Q9H9P8)	Human	463	2	10	4.70121	21	4.66064
Q9BYC9	MRPL20	MRPL20 - 39S ribosomal protein L20, mitochondrial (Q9BYC9)	Human	149	2	6	4.26063	31	4.79203
P82930	MRPS34	MRPS34 - 28S ribosomal protein S34, mitochondrial (P82930)	Human	218	2	3	5.3954	47	5.39024
Q4G176	ACSF3	ACSF3 - Malonate--CoA ligase ACSF3, mitochondrial (Q4G176)	Human	576	2	10	6.02578	199	2.41277
Q9UBX3	SLC25A10	SLC25A10 - Mitochondrial dicarboxylate carrier (Q9UBX3)	Human	287	2	59	3.24262	143	4.49678
Q92947	GCDH	GCDH - Glutaryl-CoA dehydrogenase, mitochondrial (Q92947)	Human	438	2	2	5.35836	234	2.78184
Q9UGM6	WARS2	WARS2 - Tryptophan--tRNA ligase, mitochondrial (Q9UGM6)	Human	360	2	2	4.96057	124	2.15569
Q9HC21	SLC25A19	SLC25A19 - Mitochondrial thiamine pyrophosphate carrier (Q9HC21)	Human	320	2	21	2.8988	240	2.52847
Q8N4T8	CBR4	CBR4 - 3-oxoacyl-[acyl-carrier-protein] reductase (Q8N4T8)	Human	237	2	8	4.44681	144	4.01298
Q9H4I9	SMDT1	SMDT1 - Essential MCU regulator, mitochondrial (Q9H4I9)	Human	107	2	6	4.95673	32	4.60073
Q9BT17	MTG1	MTG1 - Mitochondrial ribosome-associated GTPase 1 (Q9BT17)	Human	334	2	2	3.27307	156	4.02919
Q9Y3D3	MRPS16	MRPS16 - 28S ribosomal protein S16, mitochondrial (Q9Y3D3)	Human	137	2	10	4.36163	97	3.33028
O94925	GLS	GLS - Glutaminase kidney isoform, mitochondrial (O94925)	Human	669	2	3	5.63602	14	5.52115
Q96GK7	FAHD2A	FAHD2A - Fumarylacetoacetate hydrolase domain-containing protein 2A (Q96GK7)	Human	314	2	3	5.28653	72	2.05977
Q92506	HSD17B8	HSD17B8 - (3R)-3-hydroxyacyl-CoA dehydrogenase (Q92506)	Human	261	2	2	4.74841	175	3.12959
P82675	MRPS5	MRPS5 - 28S ribosomal protein S5, mitochondrial (P82675)	Human	430	2	47	3.86941	339	2.33803
Q5SQH8	C6orf136	C6orf136 - Uncharacterized protein C6orf136 (Q5SQH8)	Human	315	2	41	2.22532	220	2.71933
P83111	LACTB	LACTB - Serine beta-lactamase-like protein LACTB, mitochondrial (P83111)	Human	547	2	2	4.41244	92	2.28571
Q9NVH1	DNAJC11	DNAJC11 - DnaJ homolog subfamily C member 11 (Q9NVH1)	Human	559	2	228	4.71755	345	2.82048
Q9BT30	ALKBH7	ALKBH7 - Alpha-ketoglutarate-dependent dioxygenase alkB homolog 7, mitochondrial (Q9BT30)	Human	221	2	2	4.66533	76	2.39494
Q8IWL3	HSCB	HSCB - Iron-sulfur cluster co-chaperone protein HscB (Q8IWL3)	Human	235	2	2	5.11014	81	4.09766
Q9BZE1	MRPL37	MRPL37 - 39S ribosomal protein L37, mitochondrial (Q9BZE1)	Human	423	2	2	4.4595	194	4.66263
Q9NNW7	TXNRD2	TXNRD2 - Thioredoxin reductase 2, mitochondrial (Q9NNW7)	Human	524	2	3	5.46736	263	3.65179
Q969Z3	MTARC2	MTARC2 - Mitochondrial amidoxime reducing component 2 (Q969Z3)	Human	335	2	3	4.00154	32	5.03197
Q9Y6N5	SQOR	SQOR - Sulfide:quinone oxidoreductase, mitochondrial (Q9Y6N5)	Human	450	2	12	2.87375	86	2.40673
O75880	SCO1	SCO1 - Protein SCO1 homolog, mitochondrial (O75880)	Human	301	2	5	4.24527	38	4.15739
O75521	ECI2	ECI2 - Enoyl-CoA delta isomerase 2 (O75521)	Human	394	2	3	5.45439	333	2.50538
Q9HCC0	MCCC2	MCCC2 - Methylcrotonoyl-CoA carboxylase beta chain, mitochondrial (Q9HCC0)	Human	563	2	2	4.57012	447	2.36388
P22033	MMUT	MMUT - Methylmalonyl-CoA mutase, mitochondrial (P22033)	Human	750	2	3	4.79505	315	3.51225
Q6PI48	DARS2	DARS2 - Aspartate--tRNA ligase, mitochondrial (Q6PI48)	Human	645	2	12	5.72571	169	4.47493
Q4U2R6	MRPL51	MRPL51 - 39S ribosomal protein L51, mitochondrial (Q4U2R6)	Human	128	2	2	4.35496	83	2.42891
O95822	MLYCD	MLYCD - Malonyl-CoA decarboxylase, mitochondrial (O95822)	Human	493	2	2	5.61167	117	3.82911
P23368	ME2	ME2 - NAD-dependent malic enzyme, mitochondrial (P23368)	Human	584	2	2	2.90183	118	3.32673
Q6PML9	SLC30A9	SLC30A9 - Zinc transporter 9 (Q6PML9)	Human	568	2	6	5.67471	209	3.17964
Q96BW9	TAMM41	TAMM41 - Phosphatidate cytidylyltransferase, mitochondrial (Q96BW9)	Human	452	2	290	2.5839	405	2.96367
Q5SXM8	DNLZ	DNLZ - DNL-type zinc finger protein (Q5SXM8)	Human	178	2	3	5.84739	69	2.07819
Q08AH1	ACSM1	ACSM1 - Acyl-coenzyme A synthetase ACSM1, mitochondrial (Q08AH1)	Human	577	2	3	4.86252	230	3.57557
Q96H96	COQ2	COQ2 - 4-hydroxybenzoate polyprenyltransferase, mitochondrial (Q96H96)	Human	371	2	4	5.78969	47	2.19385
O75489	NDUFS3	NDUFS3 - NADH dehydrogenase [ubiquinone] iron-sulfur protein 3, mitochondrial (O75489)	Human	264	2	11	5.50521	125	2.88543
P17540	CKMT2	CKMT2 - Creatine kinase S-type, mitochondrial (P17540)	Human	419	2	159	4.08272	319	2.72269
Q96ND0	FAM210A	FAM210A - Protein FAM210A (Q96ND0)	Human	272	2	74	3.90311	191	2.64306
P50416	CPT1A	CPT1A - Carnitine O-palmitoyltransferase 1, liver isoform (P50416)	Human	773	2	151	4.29868	382	2.58045
Q9BTZ2	DHRS4	DHRS4 - Dehydrogenase/reductase SDR family member 4 (Q9BTZ2)	Human	278	2	3	4.92424	41	2.639
Q9HA77	CARS2	CARS2 - Probable cysteine--tRNA ligase, mitochondrial (Q9HA77)	Human	564	2	21	4.23803	487	2.25978
Q9NP92	MRPS30	MRPS30 - 39S ribosomal protein S30, mitochondrial (Q9NP92)	Human	439	2	46	3.64762	146	2.60499
Q96I59	NARS2	NARS2 - Probable asparagine--tRNA ligase, mitochondrial (Q96I59)	Human	477	2	2	5.18408	139	4.84027
P51687	SUOX	SUOX - Sulfite oxidase, mitochondrial (P51687)	Human	545	2	4	4.94397	362	3.30746
Q8N4Q0	ZADH2	ZADH2 - Prostaglandin reductase 3 (Q8N4Q0)	Human	377	2	3	2.82476	23	2.07826
Q9H0U6	MRPL18	MRPL18 - 39S ribosomal protein L18, mitochondrial (Q9H0U6)	Human	180	2	2	4.50936	59	5.38628
P30837	ALDH1B1	ALDH1B1 - Aldehyde dehydrogenase X, mitochondrial (P30837)	Human	517	2	2	4.7928	79	3.08524
Q6NUK1	SLC25A24	SLC25A24 - Calcium-binding mitochondrial carrier protein SCaMC-1 (Q6NUK1)	Human	477	2	196	2.65267	399	3.29053
Q9H936	SLC25A22	SLC25A22 - Mitochondrial glutamate carrier 1 (Q9H936)	Human	323	2	136	2.72865	166	3.15708
P14735	IDE	IDE - Insulin-degrading enzyme (P14735)	Human	1019	2	2	3.8953	827	3.00321
Q9HC36	MRM3	MRM3 - rRNA methyltransferase 3, mitochondrial (Q9HC36)	Human	420	2	6	5.05149	103	2.44031
Q5T2R2	PDSS1	PDSS1 - All trans-polyprenyl-diphosphate synthase PDSS1 (Q5T2R2)	Human	415	2	3	4.2918	137	4.36845
Q330K2	NDUFAF6	NDUFAF6 - NADH dehydrogenase (ubiquinone) complex I, assembly factor 6 (Q330K2)	Human	333	2	17	5.19292	209	2.25952
P82912	MRPS11	MRPS11 - 28S ribosomal protein S11, mitochondrial (P82912)	Human	194	2	3	5.45062	127	2.95609
Q9NQH7	XPNPEP3	XPNPEP3 - Xaa-Pro aminopeptidase 3 (Q9NQH7)	Human	507	2	18	4.96315	228	3.09879
Q9P0J1	PDP1	PDP1 - [Pyruvate dehydrogenase [acetyl-transferring]]-phosphatase 1, mitochondrial (Q9P0J1)	Human	537	2	30	3.3084	58	2.19916
P42126	ECI1	ECI1 - Enoyl-CoA delta isomerase 1, mitochondrial (P42126)	Human	302	2	4	5.38134	246	4.349
Q8N413	SLC25A45	SLC25A45 - Solute carrier family 25 member 45 (Q8N413)	Human	288	2	131	2.07978	229	3.12132
P50440	GATM	GATM - Glycine amidinotransferase, mitochondrial (P50440)	Human	423	2	4	5.26324	264	2.3285
Q9NP81	SARS2	SARS2 - Serine--tRNA ligase, mitochondrial (Q9NP81)	Human	518	2	2	5.2696	222	4.98786
Q9BQC6	MRPL57	MRPL57 - Ribosomal protein 63, mitochondrial (Q9BQC6)	Human	102	2	3	4.86072	55	3.2092
Q5JPH6	EARS2	EARS2 - Probable glutamate--tRNA ligase, mitochondrial (Q5JPH6)	Human	523	2	2	5.37755	26	3.98836
Q8WV60	PTCD2	PTCD2 - Pentatricopeptide repeat-containing protein 2, mitochondrial (Q8WV60)	Human	388	2	2	2.26518	358	3.25034
P49590	HARS2	HARS2 - Histidine--tRNA ligase, mitochondrial (P49590)	Human	506	2	5	3.62676	139	2.51134
Q8NCW5	NAXE	NAXE - NAD(P)H-hydrate epimerase (Q8NCW5)	Human	288	2	3	4.88613	243	2.09669
Q7L592	NDUFAF7	NDUFAF7 - Protein arginine methyltransferase NDUFAF7, mitochondrial (Q7L592)	Human	441	2	2	3.13507	401	4.7896
Q9NWT8	AURKAIP1	AURKAIP1 - Aurora kinase A-interacting protein (Q9NWT8)	Human	199	2	4	4.48498	138	2.2917
P00390	GSR	GSR - Glutathione reductase, mitochondrial (P00390)	Human	522	2	4	5.5371	70	2.93432
O15382	BCAT2	BCAT2 - Branched-chain-amino-acid aminotransferase, mitochondrial (O15382)	Human	392	2	7	3.85349	108	2.88662
Q2QL34	MPV17L	MPV17L - Mpv17-like protein (Q2QL34)	Human	196	2	2	3.63498	36	5.00296
Q8TAE8	GADD45GIP1	GADD45GIP1 - Growth arrest and DNA damage-inducible proteins-interacting protein 1 (Q8TAE8)	Human	222	2	2	4.49705	48	2.98543
P30044	PRDX5	PRDX5 - Peroxiredoxin-5, mitochondrial (P30044)	Human	214	2	4	4.38311	15	4.35359
Q9Y5T4	DNAJC15	DNAJC15 - DnaJ homolog subfamily C member 15 (Q9Y5T4)	Human	150	2	41	2.0841	96	3.16108
Q8WWC4	MAIP1	MAIP1 - m-AAA protease-interacting protein 1, mitochondrial (Q8WWC4)	Human	291	2	9	5.02069	42	5.72454
Q9Y2D0	CA5B	CA5B - Carbonic anhydrase 5B, mitochondrial (Q9Y2D0)	Human	317	2	8	5.18891	281	3.71972
P0C7P0	CISD3	CISD3 - CDGSH iron-sulfur domain-containing protein 3, mitochondrial (P0C7P0)	Human	127	2	2	5.17322	65	2.84978
P48728	AMT	AMT - Aminomethyltransferase, mitochondrial (P48728)	Human	403	2	3	5.06381	301	4.03452
P18409	MDM10	MDM10 - Mitochondrial distribution and morphology protein 10 (P18409)	Yeast	493	2	46	2.92917	246	2.89537
P39724	BOL3	BOL3 - BolA-like protein 3 (P39724)	Yeast	118	2	2	3.66138	71	2.34402
P32785	FMT1	FMT1 - Methionyl-tRNA formyltransferase, mitochondrial (P32785)	Yeast	401	2	247	3.57331	365	2.27846
P32316	ACH1	ACH1 - Acetyl-CoA hydrolase (P32316)	Yeast	526	2	333	3.00529	387	3.75286
P36775	PIM1	PIM1 - Lon protease homolog, mitochondrial (P36775)	Yeast	1133	2	4	5.73314	638	4.2019
P34224	YBL059W	YBL059W - Uncharacterized protein YBL059W (P34224)	Yeast	193	2	72	2.5798	89	2.85794
P33893	PET112	PET112 - Glutamyl-tRNA(Gln) amidotransferase subunit B, mitochondrial (P33893)	Yeast	541	2	2	4.09702	503	2.34022
P38072	SCO2	SCO2 - Protein SCO2, mitochondrial (P38072)	Yeast	301	2	2	4.96645	79	3.05141
P38088	GRS1	GRS1 - Glycine--tRNA ligase 1, mitochondrial (P38088)	Yeast	690	2	2	3.09432	267	3.09478
P38300	MBA1	MBA1 - Inner membrane mitoribosome receptor MBA1, mitochondrial (P38300)	Yeast	278	2	3	5.476	82	3.9944
P37292	SHM1	SHM1 - Serine hydroxymethyltransferase, mitochondrial (P37292)	Yeast	490	2	2	4.73051	400	2.18719
P25578	PGS1	PGS1 - CDP-diacylglycerol--glycerol-3-phosphate 3-phosphatidyltransferase (P25578)	Yeast	521	2	3	5.15038	202	3.00007
P25374	NFS1	NFS1 - Cysteine desulfurase, mitochondrial (P25374)	Yeast	497	2	3	5.4122	305	3.78463
P25573	MGR1	MGR1 - Mitochondrial inner membrane i-AAA protease supercomplex subunit MGR1 (P25573)	Yeast	417	2	65	4.84238	320	2.20262
P25345	SLM5	SLM5 - Asparagine--tRNA ligase, mitochondrial (P25345)	Yeast	492	2	2	2.8689	133	4.87505
Q12093	SLM3	SLM3 - Mitochondrial tRNA-specific 2-thiouridylase 1 (Q12093)	Yeast	417	2	2	4.89616	347	2.31317
Q12069	PUS9	PUS9 - tRNA pseudouridine(32) synthase, mitochondrial (Q12069)	Yeast	462	2	2	5.0777	214	2.32132
P43122	QRI7	QRI7 - tRNA N6-adenosine threonylcarbamoyltransferase, mitochondrial (P43122)	Yeast	407	2	3	3.87669	241	3.12686
Q07534	HEM25	HEM25 - Mitochondrial glycine transporter (Q07534)	Yeast	307	2	69	5.30136	268	2.1443
P25694	CDC48	CDC48 - Cell division control protein 48 (P25694)	Yeast	835	2	340	2.6078	769	2.31099
Q07560	CRD1	CRD1 - Cardiolipin synthase (CMP-forming) (Q07560)	Yeast	283	2	9	4.9783	174	2.77419
Q12142	ATG9	ATG9 - Autophagy-related protein 9 (Q12142)	Yeast	997	2	185	2.56698	242	4.17423
P46681	DLD2	DLD2 - D-2-hydroxyglutarate--pyruvate transhydrogenase DLD2 (P46681)	Yeast	530	2	3	5.24286	203	2.3206
Q03201	RSM10	RSM10 - 37S ribosomal protein S10, mitochondrial (Q03201)	Yeast	203	2	2	4.12347	74	2.84366
Q12298	YDR061W	YDR061W - Uncharacterized ABC transporter ATP-binding protein YDR061W (Q12298)	Yeast	539	2	2	3.97072	153	3.11191
Q04598	YDR115W	YDR115W - 54S ribosomal protein L34, mitochondrial (Q04598)	Yeast	105	2	4	5.38472	53	2.96688
Q04623	ECM18	ECM18 - Protein ECM18 (Q04623)	Yeast	453	2	21	4.1664	131	3.76867
P53688	HST4	HST4 - NAD-dependent histone deacetylase HST4 (P53688)	Yeast	370	2	32	3.63093	314	2.7617
O13525	COQ4	COQ4 - Ubiquinone biosynthesis protein COQ4, mitochondrial (O13525)	Yeast	335	2	2	4.0987	244	3.2364
P33416	HSP78	HSP78 - Heat shock protein 78, mitochondrial (P33416)	Yeast	811	2	10	5.3286	753	3.54034
Q05648	MRX10	MRX10 - MIOREX complex component 10 (Q05648)	Yeast	414	2	3	5.18093	65	2.90482
Q06630	MHR1	MHR1 - Mitochondrial homologous recombination protein 1 (Q06630)	Yeast	226	2	49	2.52595	82	2.67978
Q06678	MRPL35	MRPL35 - 54S ribosomal protein L35, mitochondrial (Q06678)	Yeast	367	2	2	3.21853	32	2.99354
Q06683	IRC3	IRC3 - Putative ATP-dependent helicase IRC3 (Q06683)	Yeast	689	2	71	3.70558	353	3.50974
P21771	MRPS28	MRPS28 - 37S ribosomal protein S28, mitochondrial (P21771)	Yeast	286	2	6	4.9074	191	3.56493
P32839	BCS1	BCS1 - Mitochondrial chaperone BCS1 (P32839)	Yeast	456	2	59	2.60038	100	4.06265
P48360	ARH1	ARH1 - Probable NADPH:adrenodoxin oxidoreductase, mitochondrial (P48360)	Yeast	493	2	2	3.37818	205	2.6527
Q04172	SHE9	SHE9 - Sensitive to high expression protein 9, mitochondrial (Q04172)	Yeast	456	2	3	5.12591	75	2.35077
P32387	MRP20	MRP20 - 54S ribosomal protein L41, mitochondrial (P32387)	Yeast	263	2	83	2.54926	131	3.52651
Q04049	RAD30	RAD30 - DNA polymerase eta (Q04049)	Yeast	632	2	375	3.83865	593	3.21397
P32898	CYM1	CYM1 - Mitochondrial presequence protease (P32898)	Yeast	989	2	2	4.38299	678	3.37889
Q03327	UGO1	UGO1 - Mitochondrial fusion and transport protein UGO1 (Q03327)	Yeast	502	2	49	2.62977	332	2.75781
P33751	PAD1	PAD1 - Flavin prenyltransferase PAD1, mitochondrial (P33751)	Yeast	242	2	4	3.8036	27	4.04386
P32317	AFG1	AFG1 - Protein AFG1 (P32317)	Yeast	509	2	2	4.68727	141	2.62932
P40008	FMP52	FMP52 - Protein FMP52, mitochondrial (P40008)	Yeast	231	2	7	2.64548	160	4.58078
P39525	CEM1	CEM1 - 3-oxoacyl-[acyl-carrier-protein] synthase homolog (P39525)	Yeast	442	2	163	2.83267	219	2.20264
P40051	ICP55	ICP55 - Intermediate cleaving peptidase 55 (P40051)	Yeast	511	2	3	5.05804	250	5.15728
P00927	ILV1	ILV1 - Threonine dehydratase, mitochondrial (P00927)	Yeast	576	2	7	4.56973	268	2.07728
P16387	PDA1	PDA1 - Pyruvate dehydrogenase E1 component subunit alpha, mitochondrial (P16387)	Yeast	420	2	3	5.38862	138	3.41648
P35191	MDJ1	MDJ1 - DnaJ homolog 1, mitochondrial (P35191)	Yeast	511	2	9	5.69539	180	2.9967
P13433	RPO41	RPO41 - DNA-directed RNA polymerase, mitochondrial (P13433)	Yeast	1351	2	2	4.73653	570	2.90064
P53171	GEP7	GEP7 - Genetic interactor of prohibitin 7, mitochondrial (P53171)	Yeast	287	2	3	5.05649	177	3.38527
P27697	COQ8	COQ8 - Atypical kinase COQ8, mitochondrial (P27697)	Yeast	501	2	5	5.82799	68	2.60349
Q01163	RSM23	RSM23 - 37S ribosomal protein S23, mitochondrial (Q01163)	Yeast	450	2	3	5.06225	27	3.95588
P53123	MRM2	MRM2 - rRNA methyltransferase 2, mitochondrial (P53123)	Yeast	320	2	2	4.78338	117	2.48111
P30775	MRF1	MRF1 - Peptide chain release factor 1, mitochondrial (P30775)	Yeast	413	2	3	3.78757	220	2.21875
P53083	MDM34	MDM34 - Mitochondrial distribution and morphology protein 34 (P53083)	Yeast	459	2	237	3.40021	267	4.6956
P46655	GUS1	GUS1 - Glutamate--tRNA ligase, cytoplasmic (P46655)	Yeast	708	2	413	3.52819	460	3.47169
P53208	EAT1	EAT1 - Ethanol acetyltransferase 1 (P53208)	Yeast	328	2	2	2.49567	256	2.17712
P53219	IMO32	IMO32 - Probable alcohol acetyltransferase (P53219)	Yeast	342	2	11	2.98134	84	2.74663
P23369	MRPL25	MRPL25 - 54S ribosomal protein L25, mitochondrial (P23369)	Yeast	157	2	13	2.64571	35	2.31059
P53257	TPC1	TPC1 - Mitochondrial thiamine pyrophosphate carrier 1 (P53257)	Yeast	314	2	127	2.58966	231	3.91906
P53264	CLD1	CLD1 - Cardiolipin-specific deacylase 1, mitochondrial (P53264)	Yeast	445	2	3	5.15245	291	4.34066
P37293	NAT2	NAT2 - Putative N-terminal acetyltransferase 2 (P37293)	Yeast	288	2	5	4.98808	18	5.06111
P53294	PUS6	PUS6 - tRNA pseudouridine(31) synthase (P53294)	Yeast	404	2	13	2.32396	277	2.17667
P50084	BNS1	BNS1 - Protein BNS1 (P50084)	Yeast	137	2	45	2.76214	77	2.64649
P53318	COQ6	COQ6 - Ubiquinone biosynthesis monooxygenase COQ6, mitochondrial (P53318)	Yeast	479	2	2	4.14387	199	3.4787
P53049	YOR1	YOR1 - Oligomycin resistance ATP-dependent permease YOR1 (P53049)	Yeast	1477	2	282	3.8215	959	3.11191
P32902	MRP4	MRP4 - 37S ribosomal protein MRP4, mitochondrial (P32902)	Yeast	394	2	3	5.95318	143	2.25632
P23180	AIM17	AIM17 - Probable oxidoreductase AIM17 (P23180)	Yeast	465	2	3	5.80078	414	2.4919
P32190	GUT1	GUT1 - Glycerol kinase (P32190)	Yeast	709	2	2	5.46697	82	2.14873
P03874	CBP2	CBP2 - Cytochrome B pre-mRNA-processing protein 2 (P03874)	Yeast	630	2	2	5.02264	334	2.72703
P38790	HTD2	HTD2 - Hydroxyacyl-thioester dehydratase type 2, mitochondrial (P38790)	Yeast	280	2	3	4.43957	224	2.60348
P38793	TRM5	TRM5 - tRNA (guanine(37)-N1)-methyltransferase (P38793)	Yeast	499	2	4	3.57284	62	2.52219
P38816	TRR2	TRR2 - Thioredoxin reductase 2, mitochondrial (P38816)	Yeast	342	2	3	4.3784	201	2.14143
P32904	MRPL6	MRPL6 - 54S ribosomal protein L6, mitochondrial (P32904)	Yeast	214	2	2	3.14562	33	2.16043
P38876	PTH1	PTH1 - Peptidyl-tRNA hydrolase (P38876)	Yeast	190	2	27	2.91307	115	4.8732
P38880	MDM31	MDM31 - Mitochondrial distribution and morphology protein 31 (P38880)	Yeast	579	2	4	6.16378	179	4.00294
P40530	PKP1	PKP1 - [Pyruvate dehydrogenase (acetyl-transferring)] kinase 1, mitochondrial (P40530)	Yeast	394	2	2	4.53515	85	2.46248
P40502	AIM19	AIM19 - Altered inheritance of mitochondria protein 19, mitochondrial (P40502)	Yeast	157	2	48	4.42424	114	3.61909
P40495	LYS12	LYS12 - Homoisocitrate dehydrogenase, mitochondrial (P40495)	Yeast	371	2	2	4.43236	180	3.63697
P40478	POR2	POR2 - Mitochondrial outer membrane protein porin 2 (P40478)	Yeast	281	2	104	2.20931	182	4.0522
P40458	ATG32	ATG32 - Autophagy-related protein 32 (P40458)	Yeast	529	2	201	3.64485	294	2.48913
P47052	YJL045W	YJL045W - Succinate dehydrogenase [ubiquinone] flavoprotein subunit 2, mitochondrial (P47052)	Yeast	634	2	2	3.46097	486	3.8948
P47031	IML2	IML2 - Inclusion body clearance protein IML2 (P47031)	Yeast	731	2	235	3.16303	538	2.43974
P40858	MRPL49	MRPL49 - 54S ribosomal protein L49, mitochondrial (P40858)	Yeast	161	2	5	4.69868	116	2.10683
P47025	MDV1	MDV1 - Mitochondrial division protein 1 (P47025)	Yeast	714	2	45	2.25385	351	3.50471
P39515	TIM17	TIM17 - Mitochondrial import inner membrane translocase subunit TIM17 (P39515)	Yeast	158	2	34	2.55567	94	2.19418
P39533	ACO2	ACO2 - Homocitrate dehydratase, mitochondrial (P39533)	Yeast	789	2	2	4.61845	468	2.95832
P07252	CBP1	CBP1 - Cytochrome B pre-mRNA-processing protein 1 (P07252)	Yeast	654	2	2	5.0566	386	2.69014
P0CS90	SSC1	SSC1 - Import motor subunit, mitochondrial (P0CS90)	Yeast	654	2	3	5.27667	428	2.67511
P47140	AIM25	AIM25 - Altered inheritance rate of mitochondria protein 25 (P47140)	Yeast	327	2	3	5.10105	118	2.53305
P47150	RSM7	RSM7 - 37S ribosomal protein S7, mitochondrial (P47150)	Yeast	247	2	3	5.61193	175	4.75339
P47158	IBA57	IBA57 - Putative transferase CAF17, mitochondrial (P47158)	Yeast	497	2	2	4.99996	256	3.17826
P32787	MGM101	MGM101 - Mitochondrial genome maintenance protein MGM101 (P32787)	Yeast	269	2	4	4.68801	147	2.99673
P36013	MAE1	MAE1 - NAD-dependent malic enzyme, mitochondrial (P36013)	Yeast	669	2	4	6.20404	155	2.18557
P32858	AIM26	AIM26 - Altered inheritance of mitochondria protein 26, mitochondrial (P32858)	Yeast	118	2	21	4.77353	81	2.74345
P36092	YKL044W	YKL044W - Uncharacterized protein YKL044W (P36092)	Yeast	106	2	2	4.13839	46	3.15298
P32454	APE2	APE2 - Aminopeptidase 2, mitochondrial (P32454)	Yeast	952	2	10	5.1449	47	5.02152
P32388	MRP49	MRP49 - 54S ribosomal protein MRP49, mitochondrial (P32388)	Yeast	137	2	3	2.10798	31	3.42165
P07236	MST1	MST1 - Threonine--tRNA ligase, mitochondrial (P07236)	Yeast	462	2	6	5.6113	155	2.61324
P36041	EAP1	EAP1 - Protein EAP1 (P36041)	Yeast	632	2	329	2.47742	367	2.93247
P00431	CCP1	CCP1 - Cytochrome c peroxidase, mitochondrial (P00431)	Yeast	361	2	2	4.79826	30	3.1644
P36156	ECM4	ECM4 - Glutathione S-transferase omega-like 2 (P36156)	Yeast	370	2	2	3.14138	37	2.36176
P21801	SDH2	SDH2 - Succinate dehydrogenase [ubiquinone] iron-sulfur subunit, mitochondrial (P21801)	Yeast	266	2	3	4.50389	216	2.75048
P32522	PET309	PET309 - Pentatricopeptide repeat-containing protein PET309, mitochondrial (P32522)	Yeast	965	2	53	3.19589	206	2.54363
P25039	MEF1	MEF1 - Elongation factor G, mitochondrial (P25039)	Yeast	761	2	8	5.25655	181	2.70954
Q08023	FMP25	FMP25 - Protein FMP25, mitochondrial (Q08023)	Yeast	583	2	2	5.11641	254	2.06929
Q12150	CSF1	CSF1 - Protein CSF1 (Q12150)	Yeast	2958	2	440	4.62021	1438	2.52795
P52893	ALT1	ALT1 - Probable alanine aminotransferase, mitochondrial (P52893)	Yeast	592	2	3	2.4892	54	5.98944
Q12393	GEP5	GEP5 - Genetic interactor of prohibitin 5, mitochondrial (Q12393)	Yeast	293	2	51	2.05365	252	3.22475
P42900	SLS1	SLS1 - Sigma-like sequence protein 1, mitochondrial (P42900)	Yeast	643	2	2	4.29993	115	2.38766
P32335	MSS51	MSS51 - Protein MSS51, mitochondrial (P32335)	Yeast	436	2	11	5.47103	224	4.09612
Q06005	LIP2	LIP2 - Octanoyltransferase, mitochondrial (Q06005)	Yeast	328	2	3	4.98271	235	2.0251
P46943	GUF1	GUF1 - Translation factor GUF1, mitochondrial (P46943)	Yeast	645	2	2	4.99424	373	2.12136
P37297	STT4	STT4 - Phosphatidylinositol 4-kinase STT4 (P37297)	Yeast	1900	2	931	4.78138	1843	3.29791
Q3E825	YLR307C-A	YLR307C-A - Uncharacterized protein YLR307C-A (Q3E825)	Yeast	87	2	4	2.23162	30	2.20397
Q06010	STE23	STE23 - A-factor-processing enzyme (Q06010)	Yeast	1027	2	24	4.46664	763	3.63043
P12887	UNG1	UNG1 - Uracil-DNA glycosylase (P12887)	Yeast	359	2	220	2.758	287	2.8015
P32796	CAT2	CAT2 - Carnitine O-acetyltransferase, mitochondrial (P32796)	Yeast	670	2	2	4.40927	485	2.86841
P53759	DUS1	DUS1 - tRNA-dihydrouridine(16/17) synthase [NAD(P)(+)] (P53759)	Yeast	423	2	14	2.99691	36	3.54507
P32340	NDI1	NDI1 - Rotenone-insensitive NADH-ubiquinone oxidoreductase, mitochondrial (P32340)	Yeast	513	2	3	5.00298	465	3.4226
Q03667	MIX17	MIX17 - Mitochondrial intermembrane space cysteine motif-containing protein MIX17 (Q03667)	Yeast	156	2	2	5.60572	36	2.7088
Q03673	AIM34	AIM34 - Altered inheritance of mitochondria protein 34, mitochondrial (Q03673)	Yeast	198	2	3	3.47615	30	3.21524
P32559	MSS1	MSS1 - tRNA modification GTPase MSS1, mitochondrial (P32559)	Yeast	526	2	2	5.8954	59	2.68659
P36516	MRPL3	MRPL3 - 54S ribosomal protein L3, mitochondrial (P36516)	Yeast	390	2	23	5.6222	92	2.22318
P04710	AAC1	AAC1 - ADP,ATP carrier protein 1 (P04710)	Yeast	309	2	70	2.63354	135	2.54573
P32493	AEP1	AEP1 - ATPase expression protein 1, mitochondrial (P32493)	Yeast	518	2	6	2.40709	116	4.90851
P40341	YTA12	YTA12 - Mitochondrial respiratory chain complexes assembly protein YTA12 (P40341)	Yeast	825	2	3	5.61594	306	3.38306
Q03153	ATP25	ATP25 - ATPase synthesis protein 25, mitochondrial (Q03153)	Yeast	612	2	179	2.48059	276	4.95448
Q04472	MGR3	MGR3 - Mitochondrial inner membrane i-AAA protease supercomplex subunit MGR3 (Q04472)	Yeast	501	2	3	5.34084	397	2.21914
Q03829	MME1	MME1 - Mitochondrial magnesium exporter 1 (Q03829)	Yeast	368	2	173	3.51933	291	3.74264
Q03218	MMT1	MMT1 - Mitochondrial metal transporter 1 (Q03218)	Yeast	510	2	2	3.42634	299	2.80395
P36525	MRPL24	MRPL24 - 54S ribosomal protein L24, mitochondrial (P36525)	Yeast	258	2	2	4.60462	193	2.21562
P23644	TOM40	TOM40 - Mitochondrial import receptor subunit TOM40 (P23644)	Yeast	387	2	20	2.31316	81	2.34224
P16862	PFK2	PFK2 - ATP-dependent 6-phosphofructokinase subunit beta (P16862)	Yeast	959	2	204	2.52847	610	2.2568
P12687	MRP7	MRP7 - 54S ribosomal protein L2, mitochondrial (P12687)	Yeast	371	2	14	3.3876	103	4.20585
P12695	LAT1	LAT1 - Dihydrolipoyllysine-residue acetyltransferase component of pyruvate dehydrogenase complex, mitochondrial (P12695)	Yeast	482	2	3	5.74138	220	2.24548
P32048	MSK1	MSK1 - Lysine--tRNA ligase, mitochondrial (P32048)	Yeast	576	2	5	5.76038	218	2.30145
P53933	APP1	APP1 - Phosphatidate phosphatase APP1 (P53933)	Yeast	587	2	111	3.17639	455	2.59681
P01120	RAS2	RAS2 - Ras-like protein 2 (P01120)	Yeast	322	2	206	3.36638	274	2.47049
P50945	MIC27	MIC27 - MICOS complex subunit MIC27 (P50945)	Yeast	234	2	51	2.92206	113	3.39714
P27929	NAM9	NAM9 - 37S ribosomal protein NAM9, mitochondrial (P27929)	Yeast	486	2	2	4.50647	106	4.67346
P53881	MRPL22	MRPL22 - 54S ribosomal protein L22, mitochondrial (P53881)	Yeast	309	2	3	5.36099	246	4.02856
P53848	FOL1	FOL1 - Folic acid synthesis protein FOL1 (P53848)	Yeast	824	2	298	2.94793	744	2.61662
P36520	MRPL10	MRPL10 - 54S ribosomal protein L10, mitochondrial (P36520)	Yeast	322	2	35	2.09464	213	3.63117
P48559	YPT11	YPT11 - GTP-binding protein YPT11 (P48559)	Yeast	417	2	56	3.75961	110	3.87818
P42847	MRPS18	MRPS18 - 37S ribosomal protein S18, mitochondrial (P42847)	Yeast	217	2	3	4.58959	121	2.28845
P53732	MRPS12	MRPS12 - 37S ribosomal protein S12, mitochondrial (P53732)	Yeast	153	2	3	4.75939	63	3.88127
P53736	YNR040W	YNR040W - Uncharacterized protein YNR040W (P53736)	Yeast	256	2	123	4.36733	219	2.0404
P32378	COQ2	COQ2 - 4-hydroxybenzoate polyprenyltransferase, mitochondrial (P32378)	Yeast	372	2	12	5.52857	146	3.47094
P07390	PET494	PET494 - COX3 mRNA-specific translational activator PET494 (P07390)	Yeast	489	2	7	5.2048	421	2.26957
Q08058	COQ10	COQ10 - Coenzyme Q-binding protein COQ10, mitochondrial (Q08058)	Yeast	207	2	14	5.01297	146	2.76692
Q08223	AIM39	AIM39 - Altered inheritance of mitochondria protein 39, mitochondrial (Q08223)	Yeast	395	2	53	3.74382	75	2.94583
Q12039	HMI1	HMI1 - ATP-dependent DNA helicase HMI1, mitochondrial (Q12039)	Yeast	706	2	619	3.43519	673	2.68039
P27680	COQ3	COQ3 - Ubiquinone biosynthesis O-methyltransferase, mitochondrial (P27680)	Yeast	312	2	3	5.21242	59	2.66523
Q12204	YOR022C	YOR022C - Probable phospholipase YOR022C, mitochondrial (Q12204)	Yeast	715	2	2	4.89549	213	3.87899
Q08444	NOB1	NOB1 - 20S-pre-rRNA D-site endonuclease NOB1 (Q08444)	Yeast	459	2	284	3.2977	349	2.74045
Q12511	PTC5	PTC5 - [Pyruvate dehydrogenase [acetyl-transferring]]-phosphatase 1, mitochondrial (Q12511)	Yeast	572	2	23	4.56722	505	3.35966
Q12219	YOR114W	YOR114W - Uncharacterized protein YOR114W (Q12219)	Yeast	294	2	7	4.0249	165	3.76475
P41735	CAT5	CAT5 - 5-demethoxyubiquinone hydroxylase, mitochondrial (P41735)	Yeast	233	2	2	3.79163	99	2.36664
P32875	LIP5	LIP5 - Lipoyl synthase, mitochondrial (P32875)	Yeast	414	2	3	5.47248	288	3.2034
P25270	MRM1	MRM1 - rRNA methyltransferase 1, mitochondrial (P25270)	Yeast	412	2	3	3.58673	131	2.38105
P32266	MGM1	MGM1 - Dynamin-like GTPase MGM1, mitochondrial (P32266)	Yeast	881	2	11	4.98601	34	5.59598
Q12106	MCP1	MCP1 - MDM10-complementing protein 1 (Q12106)	Yeast	302	2	36	2.43042	117	3.5225
Q08645	MET7	MET7 - Folylpolyglutamate synthase (Q08645)	Yeast	548	2	3	2.56218	406	3.43781
Q03079	MRX11	MRX11 - MIOREX complex component 11 (Q03079)	Yeast	207	2	30	2.10606	57	4.10257
Q02783	MFM1	MFM1 - Mitochondrial inner membrane magnesium transporter MFM1 (Q02783)	Yeast	413	2	3	5.88328	378	2.0622
P05626	ATP4	ATP4 - ATP synthase subunit 4, mitochondrial (P05626)	Yeast	244	2	3	5.42548	194	2.4554
Q02825	SEN54	SEN54 - tRNA-splicing endonuclease subunit SEN54 (Q02825)	Yeast	467	2	188	2.09319	240	4.31898
Q02873	YPL107W	YPL107W - UPF0651 protein YPL107W, mitochondrial (Q02873)	Yeast	248	2	2	4.88311	165	2.89665
Q02950	MRP51	MRP51 - 37S ribosomal protein MRP51, mitochondrial (Q02950)	Yeast	344	2	80	2.32133	306	2.54737
Q99373	PET20	PET20 - Protein PET20, mitochondrial (Q99373)	Yeast	253	2	5	5.52955	92	2.33221
P14284	REV3	REV3 - DNA polymerase zeta catalytic subunit (P14284)	Yeast	1504	2	487	4.85847	814	2.32901
O14464	RTC6	RTC6 - 54S ribosomal protein RTC6, mitochondrial (O14464)	Yeast	93	2	2	3.39162	40	4.03641
P21560	CBP3	CBP3 - Protein CBP3, mitochondrial (P21560)	Yeast	335	2	2	5.49074	163	2.22117
P08417	FUM1	FUM1 - Fumarate hydratase, mitochondrial (P08417)	Yeast	488	2	2	4.33297	48	2.27375
Q12031	ICL2	ICL2 - Mitochondrial 2-methylisocitrate lyase (Q12031)	Yeast	575	2	13	3.79087	63	2.67664
Q12482	AGC1	AGC1 - Mitochondrial aspartate-glutamate transporter AGC1 (Q12482)	Yeast	902	2	264	3.37834	777	4.08538
P32795	YME1	YME1 - Mitochondrial inner membrane i-AAA protease supercomplex subunit YME1 (P32795)	Yeast	747	2	14	4.15375	181	3.18649
Q12425	ISA2	ISA2 - Iron-sulfur assembly protein 2 (Q12425)	Yeast	185	2	2	4.83422	52	2.19353
Q06493	YLH47	YLH47 - LETM1 domain-containing protein YLH47, mitochondrial (Q06493)	Yeast	454	2	10	4.91184	107	2.72149
Q12374	NCA2	NCA2 - Nuclear control of ATPase protein 2 (Q12374)	Yeast	616	2	187	2.96271	505	2.17085
P07257	QCR2	QCR2 - Cytochrome b-c1 complex subunit 2, mitochondrial (P07257)	Yeast	368	2	3	5.27374	41	3.90344
Q9Y3E2	BOLA1	BOLA1 - BolA-like protein 1 (Q9Y3E2)	Human	137	1	63	3.45377
P22557	ALAS2	ALAS2 - 5-aminolevulinate synthase, erythroid-specific, mitochondrial (P22557)	Human	587	1	440	3.53102
Q8TAA5	GRPEL2	GRPEL2 - GrpE protein homolog 2, mitochondrial (Q8TAA5)	Human	225	1	193	2.00666
P55789	GFER	GFER - FAD-linked sulfhydryl oxidase ALR (P55789)	Human	205	1	31	2.06624
Q96KJ9	COX4I2	COX4I2 - Cytochrome c oxidase subunit 4 isoform 2, mitochondrial (Q96KJ9)	Human	171	1	2	3.33128
Q8N5Z0	AADAT	AADAT - Kynurenine/alpha-aminoadipate aminotransferase, mitochondrial (Q8N5Z0)	Human	425	1	2	3.86065
Q9BWH2	FUNDC2	FUNDC2 - FUN14 domain-containing protein 2 (Q9BWH2)	Human	189	1	5	4.32794
Q9UGC7	MTRF1L	MTRF1L - Peptide chain release factor 1-like, mitochondrial (Q9UGC7)	Human	380	1	3	5.81495
Q96IL0	COA8	COA8 - Cytochrome c oxidase assembly factor 8 (Q96IL0)	Human	206	1	5	5.01002
Q3SY69	ALDH1L2	ALDH1L2 - Mitochondrial 10-formyltetrahydrofolate dehydrogenase (Q3SY69)	Human	923	1	2	4.686
Q13423	NNT	NNT - NAD(P) transhydrogenase, mitochondrial (Q13423)	Human	1086	1	234	2.22894
A1L188	NDUFAF8	NDUFAF8 - NADH dehydrogenase [ubiquinone] 1 alpha subcomplex assembly factor 8 (A1L188)	Human	74	1	2	5.22676
Q8WVC6	DCAKD	DCAKD - Dephospho-CoA kinase domain-containing protein (Q8WVC6)	Human	231	1	137	3.80566
Q9BWM7	SFXN3	SFXN3 - Sideroflexin-3 (Q9BWM7)	Human	321	1	16	2.95781
Q9NR28	DIABLO	DIABLO - Diablo homolog, mitochondrial (Q9NR28)	Human	239	1	3	5.31137
Q7Z4L0	COX8C	COX8C - Cytochrome c oxidase subunit 8C, mitochondrial (Q7Z4L0)	Human	72	1	3	5.83218
Q6DKK2	TTC19	TTC19 - Tetratricopeptide repeat protein 19, mitochondrial (Q6DKK2)	Human	380	1	2	5.74196
P23434	GCSH	GCSH - Glycine cleavage system H protein, mitochondrial (P23434)	Human	173	1	4	5.20443
Q9NXA8	SIRT5	SIRT5 - NAD-dependent protein deacylase sirtuin-5, mitochondrial (Q9NXA8)	Human	310	1	16	4.51082
Q96A26	FAM162A	FAM162A - Protein FAM162A (Q96A26)	Human	154	1	2	4.86546
Q16762	TST	TST - Thiosulfate sulfurtransferase (Q16762)	Human	297	1	110	4.31961
Q9UI17	DMGDH	DMGDH - Dimethylglycine dehydrogenase, mitochondrial (Q9UI17)	Human	866	1	2	4.89355
Q96N28	PRELID3A	PRELID3A - PRELI domain containing protein 3A (Q96N28)	Human	172	1	37	4.30285
O75891	ALDH1L1	ALDH1L1 - Cytosolic 10-formyltetrahydrofolate dehydrogenase (O75891)	Human	902	1	99	2.47585
Q9Y2C4	EXOG	EXOG - Nuclease EXOG, mitochondrial (Q9Y2C4)	Human	368	1	2	5.08967
Q9Y6H1	CHCHD2	CHCHD2 - Coiled-coil-helix-coiled-coil-helix domain-containing protein 2 (Q9Y6H1)	Human	151	1	4	5.7774
P07203	GPX1	GPX1 - Glutathione peroxidase 1 (P07203)	Human	203	1	2	3.00378
P55916	UCP3	UCP3 - Mitochondrial uncoupling protein 3 (P55916)	Human	312	1	77	2.1236
Q96LJ7	DHRS1	DHRS1 - Dehydrogenase/reductase SDR family member 1 (Q96LJ7)	Human	313	1	8	2.51595
P27105	STOM	STOM - Stomatin (P27105)	Human	288	1	132	2.02382
Q9UJ68	MSRA	MSRA - Mitochondrial peptide methionine sulfoxide reductase (Q9UJ68)	Human	235	1	3	2.56723
Q96DW6	SLC25A38	SLC25A38 - Mitochondrial glycine transporter (Q96DW6)	Human	304	1	263	2.99834
Q567V2	MPV17L2	MPV17L2 - Mpv17-like protein 2 (Q567V2)	Human	206	1	44	3.33978
Q9UBJ2	ABCD2	ABCD2 - ATP-binding cassette sub-family D member 2 (Q9UBJ2)	Human	740	1	3	4.31064
Q7Z3D6	DGLUCY	DGLUCY - D-glutamate cyclase, mitochondrial (Q7Z3D6)	Human	616	1	3	5.33923
Q86X67	NUDT13	NUDT13 - NAD(P)H pyrophosphatase NUDT13, mitochondrial (Q86X67)	Human	352	1	148	2.23773
Q16774	GUK1	GUK1 - Guanylate kinase (Q16774)	Human	197	1	2	3.58262
Q9H6K4	OPA3	OPA3 - Optic atrophy 3 protein (Q9H6K4)	Human	179	1	9	3.89999
O60218	AKR1B10	AKR1B10 - Aldo-keto reductase family 1 member B10 (O60218)	Human	316	1	242	2.74562
O14832	PHYH	PHYH - Phytanoyl-CoA dioxygenase, peroxisomal (O14832)	Human	338	1	5	4.44374
Q9Y3D7	PAM16	PAM16 - Mitochondrial import inner membrane translocase subunit TIM16 (Q9Y3D7)	Human	125	1	17	5.77674
Q9UKU0	ACSL6	ACSL6 - Long-chain-fatty-acid--CoA ligase 6 (Q9UKU0)	Human	697	1	368	2.7434
Q9NUJ1	ABHD10	ABHD10 - Palmitoyl-protein thioesterase ABHD10, mitochondrial (Q9NUJ1)	Human	306	1	28	5.56846
Q9Y676	MRPS18B	MRPS18B - 28S ribosomal protein S18b, mitochondrial (Q9Y676)	Human	258	1	2	5.08031
P04040	CAT	CAT - Catalase (P04040)	Human	527	1	355	2.77142
Q9Y305	ACOT9	ACOT9 - Acyl-coenzyme A thioesterase 9, mitochondrial (Q9Y305)	Human	439	1	2	3.15362
Q8WUD6	CHPT1	CHPT1 - Cholinephosphotransferase 1 (Q8WUD6)	Human	406	1	2	4.71134
Q9NPL8	TIMMDC1	TIMMDC1 - Complex I assembly factor TIMMDC1, mitochondrial (Q9NPL8)	Human	285	1	121	4.8686
O43488	AKR7A2	AKR7A2 - Aflatoxin B1 aldehyde reductase member 2 (O43488)	Human	359	1	4	5.56973
Q8IXI2	RHOT1	RHOT1 - Mitochondrial Rho GTPase 1 (Q8IXI2)	Human	618	1	422	2.75302
P49914	MTHFS	MTHFS - 5-formyltetrahydrofolate cyclo-ligase (P49914)	Human	203	1	7	5.6247
Q9NVS9	PNPO	PNPO - Pyridoxine-5'-phosphate oxidase (Q9NVS9)	Human	261	1	88	2.08664
Q9H0N5	PCBD2	PCBD2 - Pterin-4-alpha-carbinolamine dehydratase 2 (Q9H0N5)	Human	130	1	3	5.39223
Q08AH3	ACSM2A	ACSM2A - Acyl-coenzyme A synthetase ACSM2A, mitochondrial (Q08AH3)	Human	577	1	5	4.01653
A8MSI8	LYRM9	LYRM9 - LYR motif-containing protein 9 (A8MSI8)	Human	78	1	10	4.60329
Q8IW45	NAXD	NAXD - ATP-dependent (S)-NAD(P)H-hydrate dehydratase (Q8IW45)	Human	347	1	304	3.46512
Q96QU6	ACCS	ACCS - 1-aminocyclopropane-1-carboxylate synthase-like protein 1 (Q96QU6)	Human	501	1	460	2.34687
Q8N573	OXR1	OXR1 - Oxidation resistance protein 1 (Q8N573)	Human	874	1	553	5.00488
Q5VWZ2	LYPLAL1	LYPLAL1 - Lysophospholipase-like protein 1 (Q5VWZ2)	Human	237	1	2	4.17537
Q9NX36	DNAJC28	DNAJC28 - DnaJ homolog subfamily C member 28 (Q9NX36)	Human	388	1	9	3.08541
Q6UW68	TMEM205	TMEM205 - Transmembrane protein 205 (Q6UW68)	Human	189	1	28	3.31874
P10620	MGST1	MGST1 - Microsomal glutathione S-transferase 1 (P10620)	Human	155	1	108	2.68541
Q9UDX5	MTFP1	MTFP1 - Mitochondrial fission process protein 1 (Q9UDX5)	Human	166	1	96	2.02944
Q96GA7	SDSL	SDSL - Serine dehydratase-like (Q96GA7)	Human	329	1	57	2.05608
P78540	ARG2	ARG2 - Arginase-2, mitochondrial (P78540)	Human	354	1	2	5.09274
Q9HAC7	SUGCT	SUGCT - Succinate--hydroxymethylglutarate CoA-transferase (Q9HAC7)	Human	445	1	10	4.41361
O43847	NRDC	NRDC - Nardilysin (O43847)	Human	1151	1	2	3.28357
O43865	AHCYL1	AHCYL1 - S-adenosylhomocysteine hydrolase-like protein 1 (O43865)	Human	530	1	53	3.29897
Q9UFN0	NIPSNAP3A	NIPSNAP3A - Protein NipSnap homolog 3A (Q9UFN0)	Human	247	1	3	4.83552
Q5RI15	COX20	COX20 - Cytochrome c oxidase assembly protein COX20, mitochondrial (Q5RI15)	Human	118	1	36	3.86566
A8MXV4	NUDT19	NUDT19 - Acyl-coenzyme A diphosphatase NUDT19 (A8MXV4)	Human	375	1	2	5.36619
Q96HS1	PGAM5	PGAM5 - Serine/threonine-protein phosphatase PGAM5, mitochondrial (Q96HS1)	Human	289	1	244	2.92106
P23919	DTYMK	DTYMK - Thymidylate kinase (P23919)	Human	212	1	3	2.68177
Q96NB2	SFXN2	SFXN2 - Sideroflexin-2 (Q96NB2)	Human	322	1	126	4.26506
Q8IYQ7	THNSL1	THNSL1 - Threonine synthase-like 1 (Q8IYQ7)	Human	743	1	4	4.06869
P14324	FDPS	FDPS - Farnesyl pyrophosphate synthase (P14324)	Human	419	1	8	4.87958
Q8N4E7	FTMT	FTMT - Ferritin, mitochondrial (Q8N4E7)	Human	242	1	5	5.66575
Q15390	MTFR1	MTFR1 - Mitochondrial fission regulator 1 (Q15390)	Human	333	1	17	5.03198
Q7L0Y3	TRMT10C	TRMT10C - tRNA methyltransferase 10 homolog C (Q7L0Y3)	Human	403	1	10	5.69803
O00154	ACOT7	ACOT7 - Cytosolic acyl coenzyme A thioester hydrolase (O00154)	Human	380	1	2	5.33582
Q9H3L0	MMADHC	MMADHC - Cobalamin trafficking protein CblD (Q9H3L0)	Human	296	1	2	4.77223
O43325	LYRM1	LYRM1 - LYR motif-containing protein 1 (O43325)	Human	122	1	85	2.87323
Q9BXW6	OSBPL1A	OSBPL1A - Oxysterol-binding protein-related protein 1 (Q9BXW6)	Human	950	1	526	2.17132
P05496	ATP5MC1	ATP5MC1 - ATP synthase F(0) complex subunit C1, mitochondrial (P05496)	Human	136	1	14	5.32663
P09417	QDPR	QDPR - Dihydropteridine reductase (P09417)	Human	244	1	6	5.12335
A4D1E9	GTPBP10	GTPBP10 - GTP-binding protein 10 (A4D1E9)	Human	387	1	53	2.257
Q9P2J9	PDP2	PDP2 - [Pyruvate dehydrogenase [acetyl-transferring]]-phosphatase 2, mitochondrial (Q9P2J9)	Human	529	1	23	5.37706
Q9NUQ2	AGPAT5	AGPAT5 - 1-acyl-sn-glycerol-3-phosphate acyltransferase epsilon (Q9NUQ2)	Human	364	1	183	3.46549
Q9BUT9	MCRIP2	MCRIP2 - MAPK regulated corepressor interacting protein 2 (Q9BUT9)	Human	160	1	55	4.90365
Q8WUT9	SLC25A43	SLC25A43 - Solute carrier family 25 member 43 (Q8WUT9)	Human	341	1	45	4.56059
P34913	EPHX2	EPHX2 - Bifunctional epoxide hydrolase 2 (P34913)	Human	555	1	92	2.25574
Q9BPX6	MICU1	MICU1 - Calcium uptake protein 1, mitochondrial (Q9BPX6)	Human	476	1	15	4.23686
Q9H4I8	SERHL2	SERHL2 - Serine hydrolase-like protein 2 (Q9H4I8)	Human	314	1	81	2.78583
Q9BU61	NDUFAF3	NDUFAF3 - NADH dehydrogenase [ubiquinone] 1 alpha subcomplex assembly factor 3 (Q9BU61)	Human	184	1	2	5.48112
Q53S33	BOLA3	BOLA3 - BolA-like protein 3 (Q53S33)	Human	107	1	4	4.52309
Q96B77	TMEM186	TMEM186 - Transmembrane protein 186 (Q96B77)	Human	213	1	176	2.95515
O94903	PLPBP	PLPBP - Pyridoxal phosphate homeostasis protein (O94903)	Human	275	1	14	4.32495
Q8IUA7	ABCA9	ABCA9 - ATP-binding cassette sub-family A member 9 (Q8IUA7)	Human	1624	1	1220	2.48105
P07195	LDHB	LDHB - L-lactate dehydrogenase B chain (P07195)	Human	334	1	152	2.33883
P58557	YBEY	YBEY - Endoribonuclease YbeY (P58557)	Human	167	1	2	4.70022
Q969V5	MUL1	MUL1 - Mitochondrial ubiquitin ligase activator of NFKB 1 (Q969V5)	Human	352	1	251	3.30502
P57105	SYNJ2BP	SYNJ2BP - Synaptojanin-2-binding protein (P57105)	Human	145	1	85	2.43785
Q9NW81	DMAC2	DMAC2 - Distal membrane-arm assembly complex protein 2 (Q9NW81)	Human	257	1	3	4.23317
Q16611	BAK1	BAK1 - Bcl-2 homologous antagonist/killer (Q16611)	Human	211	1	130	2.09761
Q9NPH0	ACP6	ACP6 - Lysophosphatidic acid phosphatase type 6 (Q9NPH0)	Human	428	1	206	2.93835
Q96GC5	MRPL48	MRPL48 - 39S ribosomal protein L48, mitochondrial (Q96GC5)	Human	212	1	11	3.64022
P00387	CYB5R3	CYB5R3 - NADH-cytochrome b5 reductase 3 (P00387)	Human	301	1	50	2.68328
Q12983	BNIP3	BNIP3 - BCL2/adenovirus E1B 19 kDa protein-interacting protein 3 (Q12983)	Human	259	1	33	4.37373
Q5HYI7	MTX3	MTX3 - Metaxin-3 (Q5HYI7)	Human	312	1	135	4.03476
P05108	CYP11A1	CYP11A1 - Cholesterol side-chain cleavage enzyme, mitochondrial (P05108)	Human	521	1	3	3.61985
Q9NX40	OCIAD1	OCIAD1 - OCIA domain-containing protein 1 (Q9NX40)	Human	245	1	110	2.75327
Q9H825	METTL8	METTL8 - mRNA N(3)-methylcytidine methyltransferase METTL8 (Q9H825)	Human	291	1	3	4.60771
O75414	NME6	NME6 - Nucleoside diphosphate kinase 6 (O75414)	Human	186	1	95	4.90237
Q14318	FKBP8	FKBP8 - Peptidyl-prolyl cis-trans isomerase FKBP8 (Q14318)	Human	412	1	102	2.38762
P0C7M7	ACSM4	ACSM4 - Acyl-coenzyme A synthetase ACSM4, mitochondrial (P0C7M7)	Human	580	1	92	2.23273
Q8N3J5	PPM1K	PPM1K - Protein phosphatase 1K, mitochondrial (Q8N3J5)	Human	372	1	7	5.6033
Q06055	ATP5MC2	ATP5MC2 - ATP synthase F(0) complex subunit C2, mitochondrial (Q06055)	Human	141	1	2	3.12147
Q9BS92	NIPSNAP3B	NIPSNAP3B - Protein NipSnap homolog 3B (Q9BS92)	Human	247	1	3	4.06291
Q9NX47	MARCHF5	MARCHF5 - E3 ubiquitin-protein ligase MARCHF5 (Q9NX47)	Human	278	1	229	2.66215
Q32P41	TRMT5	TRMT5 - tRNA (guanine(37)-N1)-methyltransferase (Q32P41)	Human	509	1	95	4.17019
P12236	SLC25A6	SLC25A6 - ADP/ATP translocase 3 (P12236)	Human	298	1	65	2.06189
Q9BXR0	QTRT1	QTRT1 - Queuine tRNA-ribosyltransferase catalytic subunit 1 (Q9BXR0)	Human	403	1	5	4.41405
Q9BRX8	PRXL2A	PRXL2A - Peroxiredoxin-like 2A (Q9BRX8)	Human	229	1	144	2.11544
P21397	MAOA	MAOA - Amine oxidase [flavin-containing] A (P21397)	Human	527	1	413	2.11401
Q9NVH6	TMLHE	TMLHE - Trimethyllysine dioxygenase, mitochondrial (Q9NVH6)	Human	421	1	71	2.2466
O60238	BNIP3L	BNIP3L - BCL2/adenovirus E1B 19 kDa protein-interacting protein 3-like (O60238)	Human	219	1	152	2.23246
Q9GZY4	COA1	COA1 - Cytochrome c oxidase assembly factor 1 homolog (Q9GZY4)	Human	146	1	2	4.02181
Q8TF08	COX7B2	COX7B2 - Cytochrome c oxidase subunit 7B2, mitochondrial (Q8TF08)	Human	81	1	3	4.53989
Q13232	NME3	NME3 - Nucleoside diphosphate kinase 3 (Q13232)	Human	169	1	24	2.03583
Q07973	CYP24A1	CYP24A1 - 1,25-dihydroxyvitamin D(3) 24-hydroxylase, mitochondrial (Q07973)	Human	514	1	3	5.66961
P35218	CA5A	CA5A - Carbonic anhydrase 5A, mitochondrial (P35218)	Human	305	1	20	4.60704
Q9H857	NT5DC2	NT5DC2 - 5'-nucleotidase domain-containing protein 2 (Q9H857)	Human	520	1	442	5.34686
Q5T9A4	ATAD3B	ATAD3B - ATPase family AAA domain-containing protein 3B (Q5T9A4)	Human	648	1	272	4.71201
P17612	PRKACA	PRKACA - cAMP-dependent protein kinase catalytic subunit alpha (P17612)	Human	351	1	125	2.38345
Q6P1S2	C3orf33	C3orf33 - Protein C3orf33 (Q6P1S2)	Human	294	1	46	4.09877
Q8TDB4	MGARP	MGARP - Protein MGARP (Q8TDB4)	Human	240	1	4	4.97964
Q9BSH5	HDHD3	HDHD3 - Haloacid dehalogenase-like hydrolase domain-containing protein 3 (Q9BSH5)	Human	251	1	44	2.71372
Q9NRZ5	AGPAT4	AGPAT4 - 1-acyl-sn-glycerol-3-phosphate acyltransferase delta (Q9NRZ5)	Human	378	1	194	5.03097
Q8N1Q8	THEM5	THEM5 - Acyl-coenzyme A thioesterase THEM5 (Q8N1Q8)	Human	247	1	2	5.54547
Q96BQ5	CCDC127	CCDC127 - Coiled-coil domain-containing protein 127 (Q96BQ5)	Human	260	1	131	3.12475
Q68CK6	ACSM2B	ACSM2B - Acyl-coenzyme A synthetase ACSM2B, mitochondrial (Q68CK6)	Human	577	1	5	4.01635
O43236	SEPTIN4	SEPTIN4 - Septin-4 (O43236)	Human	478	1	348	2.22428
Q9BUP0	EFHD1	EFHD1 - EF-hand domain-containing protein D1 (Q9BUP0)	Human	239	1	61	3.7563
P27695	APEX1	APEX1 - DNA-(apurinic or apyrimidinic site) endonuclease (P27695)	Human	318	1	171	2.57108
Q53H12	AGK	AGK - Acylglycerol kinase, mitochondrial (Q53H12)	Human	422	1	270	2.66167
Q9NRY6	PLSCR3	PLSCR3 - Phospholipid scramblase 3 (Q9NRY6)	Human	295	1	124	3.18126
Q8N2F6	ARMC10	ARMC10 - Armadillo repeat-containing protein 10 (Q8N2F6)	Human	343	1	18	2.61665
Q9H4A6	GOLPH3	GOLPH3 - Golgi phosphoprotein 3 (Q9H4A6)	Human	298	1	94	3.46018
Q14CZ7	FASTKD3	FASTKD3 - FAST kinase domain-containing protein 3, mitochondrial (Q14CZ7)	Human	662	1	3	4.52257
Q8NE22	SETD9	SETD9 - SET domain-containing protein 9 (Q8NE22)	Human	299	1	2	5.42693
A8MUP2	CSKMT	CSKMT - Citrate synthase-lysine N-methyltransferase CSKMT, mitochondrial (A8MUP2)	Human	240	1	3	2.77804
Q8NAN2	MIGA1	MIGA1 - Mitoguardin 1 (Q8NAN2)	Human	632	1	123	2.27771
Q92843	BCL2L2	BCL2L2 - Bcl-2-like protein 2 (Q92843)	Human	193	1	49	2.32977
Q09013	DMPK	DMPK - Myotonin-protein kinase (Q09013)	Human	629	1	558	2.66389
O60260	PRKN	PRKN - E3 ubiquitin-protein ligase parkin (O60260)	Human	465	1	147	2.66396
Q9NRD5	PICK1	PICK1 - PRKCA-binding protein (Q9NRD5)	Human	415	1	289	3.33946
O43572	AKAP10	AKAP10 - A-kinase anchor protein 10, mitochondrial (O43572)	Human	662	1	161	3.11252
Q08J23	NSUN2	NSUN2 - RNA cytosine C(5)-methyltransferase NSUN2 (Q08J23)	Human	767	1	675	2.11623
Q9H649	NSUN3	NSUN3 - tRNA (cytosine(34)-C(5))-methyltransferase, mitochondrial (Q9H649)	Human	340	1	223	4.38707
Q8N3Z0	PRSS35	PRSS35 - Inactive serine protease 35 (Q8N3Z0)	Human	413	1	114	2.89773
Q9BVS5	TRMT61B	TRMT61B - tRNA (adenine(58)-N(1))-methyltransferase, mitochondrial (Q9BVS5)	Human	477	1	191	3.56627
O00408	PDE2A	PDE2A - cGMP-dependent 3',5'-cyclic phosphodiesterase (O00408)	Human	941	1	183	3.33949
Q7L3V2	RTL10	RTL10 - Protein Bop (Q7L3V2)	Human	364	1	232	2.4958
Q7L311	ARMCX2	ARMCX2 - Armadillo repeat-containing X-linked protein 2 (Q7L311)	Human	632	1	42	4.57733
Q9P291	ARMCX1	ARMCX1 - Armadillo repeat-containing X-linked protein 1 (Q9P291)	Human	453	1	165	2.45721
O95721	SNAP29	SNAP29 - Synaptosomal-associated protein 29 (O95721)	Human	258	1	41	2.50997
Q9UH62	ARMCX3	ARMCX3 - Armadillo repeat-containing X-linked protein 3 (Q9UH62)	Human	379	1	82	4.76729
P86397	HTD2	HTD2 - Hydroxyacyl-thioester dehydratase type 2, mitochondrial (P86397)	Human	168	1	7	2.108
P21912	SDHB	SDHB - Succinate dehydrogenase [ubiquinone] iron-sulfur subunit, mitochondrial (P21912)	Human	280	1	3	5.33281
Q99807	COQ7	COQ7 - 5-demethoxyubiquinone hydroxylase, mitochondrial (Q99807)	Human	217	1	11	6.02313
P31930	UQCRC1	UQCRC1 - Cytochrome b-c1 complex subunit 1, mitochondrial (P31930)	Human	480	1	5	5.8438
P08559	PDHA1	PDHA1 - Pyruvate dehydrogenase E1 component subunit alpha, somatic form, mitochondrial (P08559)	Human	390	1	2	5.30626
O75208	COQ9	COQ9 - Ubiquinone biosynthesis protein COQ9, mitochondrial (O75208)	Human	318	1	11	6.02486
P52815	MRPL12	MRPL12 - 39S ribosomal protein L12, mitochondrial (P52815)	Human	198	1	13	5.96758
P30049	ATP5F1D	ATP5F1D - ATP synthase subunit delta, mitochondrial (P30049)	Human	168	1	3	5.55552
P20674	COX5A	COX5A - Cytochrome c oxidase subunit 5A, mitochondrial (P20674)	Human	150	1	3	5.40896
Q86U28	ISCA2	ISCA2 - Iron-sulfur cluster assembly 2 homolog, mitochondrial (Q86U28)	Human	154	1	10	5.39903
O75439	PMPCB	PMPCB - Mitochondrial-processing peptidase subunit beta (O75439)	Human	489	1	6	5.89623
O14521	SDHD	SDHD - Succinate dehydrogenase [ubiquinone] cytochrome b small subunit, mitochondrial (O14521)	Human	159	1	5	5.03824
O14949	UQCRQ	UQCRQ - Cytochrome b-c1 complex subunit 8 (O14949)	Human	82	1	2	4.59938
Q96EL3	MRPL53	MRPL53 - 39S ribosomal protein L53, mitochondrial (Q96EL3)	Human	112	1	2	4.60506
P40926	MDH2	MDH2 - Malate dehydrogenase, mitochondrial (P40926)	Human	338	1	3	5.33331
Q92552	MRPS27	MRPS27 - 28S ribosomal protein S27, mitochondrial (Q92552)	Human	414	1	2	4.99901
O75390	CS	CS - Citrate synthase, mitochondrial (O75390)	Human	466	1	4	3.34817
Q9HAV7	GRPEL1	GRPEL1 - GrpE protein homolog 1, mitochondrial (Q9HAV7)	Human	217	1	2	5.41515
P28331	NDUFS1	NDUFS1 - NADH-ubiquinone oxidoreductase 75 kDa subunit, mitochondrial (P28331)	Human	727	1	2	3.29969
Q9H2W6	MRPL46	MRPL46 - 39S ribosomal protein L46, mitochondrial (Q9H2W6)	Human	279	1	6	5.74259
Q9Y3D9	MRPS23	MRPS23 - 28S ribosomal protein S23, mitochondrial (Q9Y3D9)	Human	190	1	129	3.33004
P07954	FH	FH - Fumarate hydratase, mitochondrial (P07954)	Human	510	1	2	5.2389
P06576	ATP5F1B	ATP5F1B - ATP synthase subunit beta, mitochondrial (P06576)	Human	529	1	4	5.41693
Q5VUM1	SDHAF4	SDHAF4 - Succinate dehydrogenase assembly factor 4, mitochondrial (Q5VUM1)	Human	108	1	11	5.10093
Q9BUE6	ISCA1	ISCA1 - Iron-sulfur cluster assembly 1 homolog, mitochondrial (Q9BUE6)	Human	129	1	2	5.19689
Q9P2R7	SUCLA2	SUCLA2 - Succinate--CoA ligase [ADP-forming] subunit beta, mitochondrial (Q9P2R7)	Human	463	1	8	5.85787
Q9Y6N1	COX11	COX11 - Cytochrome c oxidase assembly protein COX11, mitochondrial (Q9Y6N1)	Human	276	1	55	5.30185
Q16134	ETFDH	ETFDH - Electron transfer flavoprotein-ubiquinone oxidoreductase, mitochondrial (Q16134)	Human	617	1	20	2.53312
Q5T653	MRPL2	MRPL2 - 39S ribosomal protein L2, mitochondrial (Q5T653)	Human	305	1	208	3.0223
P12694	BCKDHA	BCKDHA - 2-oxoisovalerate dehydrogenase subunit alpha, mitochondrial (P12694)	Human	445	1	8	5.96743
Q9BW72	HIGD2A	HIGD2A - HIG1 domain family member 2A, mitochondrial (Q9BW72)	Human	106	1	62	5.13609
P30084	ECHS1	ECHS1 - Enoyl-CoA hydratase, mitochondrial (P30084)	Human	290	1	2	5.13639
P12074	COX6A1	COX6A1 - Cytochrome c oxidase subunit 6A1, mitochondrial (P12074)	Human	109	1	2	5.21902
P40939	HADHA	HADHA - Trifunctional enzyme subunit alpha, mitochondrial (P40939)	Human	763	1	5	5.86354
P13804	ETFA	ETFA - Electron transfer flavoprotein subunit alpha, mitochondrial (P13804)	Human	333	1	2	4.03223
P21953	BCKDHB	BCKDHB - 2-oxoisovalerate dehydrogenase subunit beta, mitochondrial (P21953)	Human	392	1	12	5.16759
P16219	ACADS	ACADS - Short-chain specific acyl-CoA dehydrogenase, mitochondrial (P16219)	Human	412	1	2	5.36539
Q13825	AUH	AUH - Methylglutaconyl-CoA hydratase, mitochondrial (Q13825)	Human	339	1	25	4.35906
P53597	SUCLG1	SUCLG1 - Succinate--CoA ligase [ADP/GDP-forming] subunit alpha, mitochondrial (P53597)	Human	346	1	19	5.13239
P19404	NDUFV2	NDUFV2 - NADH dehydrogenase [ubiquinone] flavoprotein 2, mitochondrial (P19404)	Human	249	1	3	5.53277
Q8N983	MRPL43	MRPL43 - 39S ribosomal protein L43, mitochondrial (Q8N983)	Human	215	1	9	5.59638
P18859	ATP5PF	ATP5PF - ATP synthase-coupling factor 6, mitochondrial (P18859)	Human	108	1	2	5.28455
O95169	NDUFB8	NDUFB8 - NADH dehydrogenase [ubiquinone] 1 beta subcomplex subunit 8, mitochondrial (O95169)	Human	186	1	4	5.26
P09622	DLD	DLD - Dihydrolipoyl dehydrogenase, mitochondrial (P09622)	Human	509	1	2	4.90724
Q96DC8	ECHDC3	ECHDC3 - Enoyl-CoA hydratase domain-containing protein 3, mitochondrial (Q96DC8)	Human	303	1	7	5.13979
Q7Z7H8	MRPL10	MRPL10 - 39S ribosomal protein L10, mitochondrial (Q7Z7H8)	Human	261	1	17	5.42746
Q96E11	MRRF	MRRF - Ribosome-recycling factor, mitochondrial (Q96E11)	Human	262	1	4	4.49751
O00217	NDUFS8	NDUFS8 - NADH dehydrogenase [ubiquinone] iron-sulfur protein 8, mitochondrial (O00217)	Human	210	1	2	5.03326
P11310	ACADM	ACADM - Medium-chain specific acyl-CoA dehydrogenase, mitochondrial (P11310)	Human	421	1	2	5.74711
O75306	NDUFS2	NDUFS2 - NADH dehydrogenase [ubiquinone] iron-sulfur protein 2, mitochondrial (O75306)	Human	463	1	3	5.35998
Q99798	ACO2	ACO2 - Aconitate hydratase, mitochondrial (Q99798)	Human	780	1	3	4.49209
P22830	FECH	FECH - Ferrochelatase, mitochondrial (P22830)	Human	423	1	5	4.88632
P35232	PHB	PHB - Prohibitin (P35232)	Human	272	1	66	2.68086
Q6NVY1	HIBCH	HIBCH - 3-hydroxyisobutyryl-CoA hydrolase, mitochondrial (Q6NVY1)	Human	386	1	186	3.60036
P38646	HSPA9	HSPA9 - Stress-70 protein, mitochondrial (P38646)	Human	679	1	4	5.49511
Q15526	SURF1	SURF1 - Surfeit locus protein 1 (Q15526)	Human	300	1	12	6.04919
Q9H3K2	GHITM	GHITM - Growth hormone-inducible transmembrane protein (Q9H3K2)	Human	345	1	3	4.89911
Q8N442	GUF1	GUF1 - Translation factor GUF1, mitochondrial (Q8N442)	Human	669	1	2	4.94308
Q9HD34	LYRM4	LYRM4 - LYR motif-containing protein 4 (Q9HD34)	Human	91	1	3	5.58398
Q9NX20	MRPL16	MRPL16 - 39S ribosomal protein L16, mitochondrial (Q9NX20)	Human	251	1	112	2.05049
Q9NQ50	MRPL40	MRPL40 - 39S ribosomal protein L40, mitochondrial (Q9NQ50)	Human	206	1	4	4.31285
P51553	IDH3G	IDH3G - Isocitrate dehydrogenase [NAD] subunit gamma, mitochondrial (P51553)	Human	393	1	109	2.87626
Q99643	SDHC	SDHC - Succinate dehydrogenase cytochrome b560 subunit, mitochondrial (Q99643)	Human	169	1	2	4.37788
O43674	NDUFB5	NDUFB5 - NADH dehydrogenase [ubiquinone] 1 beta subcomplex subunit 5, mitochondrial (O43674)	Human	189	1	8	5.31358
Q9NX18	SDHAF2	SDHAF2 - Succinate dehydrogenase assembly factor 2, mitochondrial (Q9NX18)	Human	166	1	9	4.28818
A0A0B4J2D5	GATD3B	GATD3B - Putative glutamine amidotransferase-like class 1 domain-containing protein 3B, mitochondrial (A0A0B4J2D5)	Human	268	1	10	5.75502
P0DPI2	GATD3	GATD3 - Glutamine amidotransferase-like class 1 domain-containing protein 3, mitochondrial (P0DPI2)	Human	268	1	10	5.72547
Q99757	TXN2	TXN2 - Thioredoxin, mitochondrial (Q99757)	Human	166	1	2	5.3508
P09669	COX6C	COX6C - Cytochrome c oxidase subunit 6C (P09669)	Human	75	1	3	4.52308
Q9Y6M9	NDUFB9	NDUFB9 - NADH dehydrogenase [ubiquinone] 1 beta subcomplex subunit 9 (Q9Y6M9)	Human	179	1	6	4.95975
Q9Y6C9	MTCH2	MTCH2 - Mitochondrial carrier homolog 2 (Q9Y6C9)	Human	303	1	46	2.70641
P56556	NDUFA6	NDUFA6 - NADH dehydrogenase [ubiquinone] 1 alpha subcomplex subunit 6 (P56556)	Human	128	1	2	3.79161
O43615	TIMM44	TIMM44 - Mitochondrial import inner membrane translocase subunit TIM44 (O43615)	Human	452	1	2	5.26548
Q5TGZ0	MICOS10	MICOS10 - MICOS complex subunit MIC10 (Q5TGZ0)	Human	78	1	26	3.34369
P04179	SOD2	SOD2 - Superoxide dismutase [Mn], mitochondrial (P04179)	Human	222	1	2	3.52282
P28330	ACADL	ACADL - Long-chain specific acyl-CoA dehydrogenase, mitochondrial (P28330)	Human	430	1	2	5.60217
P24752	ACAT1	ACAT1 - Acetyl-CoA acetyltransferase, mitochondrial (P24752)	Human	427	1	2	5.84181
Q96EH3	MALSU1	MALSU1 - Mitochondrial assembly of ribosomal large subunit protein 1 (Q96EH3)	Human	234	1	2	4.94284
O43181	NDUFS4	NDUFS4 - NADH dehydrogenase [ubiquinone] iron-sulfur protein 4, mitochondrial (O43181)	Human	175	1	7	6.07889
Q9BYD3	MRPL4	MRPL4 - 39S ribosomal protein L4, mitochondrial (Q9BYD3)	Human	311	1	134	3.34449
Q07021	C1QBP	C1QBP - Complement component 1 Q subcomponent-binding protein, mitochondrial (Q07021)	Human	282	1	18	5.75791
Q5JRX3	PITRM1	PITRM1 - Presequence protease, mitochondrial (Q5JRX3)	Human	1037	1	2	5.5438
Q7Z7F7	MRPL55	MRPL55 - 39S ribosomal protein L55, mitochondrial (Q7Z7F7)	Human	128	1	15	6.00019
Q9H9J2	MRPL44	MRPL44 - 39S ribosomal protein L44, mitochondrial (Q9H9J2)	Human	332	1	28	4.97091
Q8N5M1	ATPAF2	ATPAF2 - ATP synthase mitochondrial F1 complex assembly factor 2 (Q8N5M1)	Human	289	1	2	5.16503
Q9H1K1	ISCU	ISCU - Iron-sulfur cluster assembly enzyme ISCU, mitochondrial (Q9H1K1)	Human	167	1	2	6.04756
Q8WWV3	RTN4IP1	RTN4IP1 - Reticulon-4-interacting protein 1, mitochondrial (Q8WWV3)	Human	396	1	10	5.34622
Q969S9	GFM2	GFM2 - Ribosome-releasing factor 2, mitochondrial (Q969S9)	Human	779	1	23	2.58746
Q3KQZ1	SLC25A35	SLC25A35 - Solute carrier family 25 member 35 (Q3KQZ1)	Human	300	1	159	2.38833
P51398	DAP3	DAP3 - 28S ribosomal protein S29, mitochondrial (P51398)	Human	398	1	3	4.53051
Q9Y2R5	MRPS17	MRPS17 - 28S ribosomal protein S17, mitochondrial (Q9Y2R5)	Human	130	1	3	2.7377
Q8IWW8	ADHFE1	ADHFE1 - Hydroxyacid-oxoacid transhydrogenase, mitochondrial (Q8IWW8)	Human	467	1	2	5.38835
Q5TEU4	NDUFAF5	NDUFAF5 - Arginine-hydroxylase NDUFAF5, mitochondrial (Q5TEU4)	Human	345	1	2	5.4224
Q9BSH4	TACO1	TACO1 - Translational activator of cytochrome c oxidase 1 (Q9BSH4)	Human	297	1	3	5.28818
P13073	COX4I1	COX4I1 - Cytochrome c oxidase subunit 4 isoform 1, mitochondrial (P13073)	Human	169	1	2	4.14834
O75380	NDUFS6	NDUFS6 - NADH dehydrogenase [ubiquinone] iron-sulfur protein 6, mitochondrial (O75380)	Human	124	1	3	4.84939
P55809	OXCT1	OXCT1 - Succinyl-CoA:3-ketoacid coenzyme A transferase 1, mitochondrial (P55809)	Human	520	1	5	4.87959
P10606	COX5B	COX5B - Cytochrome c oxidase subunit 5B, mitochondrial (P10606)	Human	129	1	2	5.62296
O43766	LIAS	LIAS - Lipoyl synthase, mitochondrial (O43766)	Human	372	1	2	4.51648
Q96I99	SUCLG2	SUCLG2 - Succinate--CoA ligase [GDP-forming] subunit beta, mitochondrial (Q96I99)	Human	432	1	9	5.61063
P10109	FDX1	FDX1 - Adrenodoxin, mitochondrial (P10109)	Human	184	1	29	5.63287
Q9Y2Q9	MRPS28	MRPS28 - 28S ribosomal protein S28, mitochondrial (Q9Y2Q9)	Human	187	1	2	4.69888
Q3ZCQ8	TIMM50	TIMM50 - Mitochondrial import inner membrane translocase subunit TIM50 (Q3ZCQ8)	Human	353	1	3	5.8909
Q13084	MRPL28	MRPL28 - 39S ribosomal protein L28, mitochondrial (Q13084)	Human	256	1	4	2.63113
P43897	TSFM	TSFM - Elongation factor Ts, mitochondrial (P43897)	Human	325	1	5	5.75464
Q7Z2W9	MRPL21	MRPL21 - 39S ribosomal protein L21, mitochondrial (Q7Z2W9)	Human	205	1	11	5.67045
O96000	NDUFB10	NDUFB10 - NADH dehydrogenase [ubiquinone] 1 beta subcomplex subunit 10 (O96000)	Human	172	1	137	2.08887
P45954	ACADSB	ACADSB - Short/branched chain specific acyl-CoA dehydrogenase, mitochondrial (P45954)	Human	432	1	2	5.30081
O43678	NDUFA2	NDUFA2 - NADH dehydrogenase [ubiquinone] 1 alpha subcomplex subunit 2 (O43678)	Human	99	1	2	4.3114
Q96A35	MRPL24	MRPL24 - 39S ribosomal protein L24, mitochondrial (Q96A35)	Human	216	1	2	2.04765
P10809	HSPD1	HSPD1 - 60 kDa heat shock protein, mitochondrial (P10809)	Human	573	1	2	5.10395
Q5U5X0	LYRM7	LYRM7 - Complex III assembly factor LYRM7 (Q5U5X0)	Human	104	1	2	4.74007
P09001	MRPL3	MRPL3 - 39S ribosomal protein L3, mitochondrial (P09001)	Human	348	1	141	2.90952
P05165	PCCA	PCCA - Propionyl-CoA carboxylase alpha chain, mitochondrial (P05165)	Human	728	1	9	5.222
O15235	MRPS12	MRPS12 - 28S ribosomal protein S12, mitochondrial (O15235)	Human	138	1	66	3.08173
P14406	COX7A2	COX7A2 - Cytochrome c oxidase subunit 7A2, mitochondrial (P14406)	Human	83	1	2	4.50089
P31937	HIBADH	HIBADH - 3-hydroxyisobutyrate dehydrogenase, mitochondrial (P31937)	Human	336	1	6	6.09703
Q9P0J6	MRPL36	MRPL36 - 39S ribosomal protein L36, mitochondrial (Q9P0J6)	Human	103	1	6	4.82879
Q5SVS4	SLC25A30	SLC25A30 - Kidney mitochondrial carrier protein 1 (Q5SVS4)	Human	291	1	214	2.46709
Q99595	TIMM17A	TIMM17A - Mitochondrial import inner membrane translocase subunit Tim17-A (Q99595)	Human	171	1	35	4.76054
Q9Y3D5	MRPS18C	MRPS18C - 28S ribosomal protein S18c, mitochondrial (Q9Y3D5)	Human	142	1	4	3.51098
O43716	GATC	GATC - Glutamyl-tRNA(Gln) amidotransferase subunit C, mitochondrial (O43716)	Human	136	1	2	3.9916
P30405	PPIF	PPIF - Peptidyl-prolyl cis-trans isomerase F, mitochondrial (P30405)	Human	207	1	3	5.65932
P26440	IVD	IVD - Isovaleryl-CoA dehydrogenase, mitochondrial (P26440)	Human	426	1	4	5.00333
O95571	ETHE1	ETHE1 - Persulfide dioxygenase ETHE1, mitochondrial (O95571)	Human	254	1	2	4.57942
P05141	SLC25A5	SLC25A5 - ADP/ATP translocase 2 (P05141)	Human	298	1	65	2.16759
O75746	SLC25A12	SLC25A12 - Calcium-binding mitochondrial carrier protein Aralar1 (O75746)	Human	678	1	569	2.73746
Q9NS69	TOMM22	TOMM22 - Mitochondrial import receptor subunit TOM22 homolog (Q9NS69)	Human	142	1	54	2.02651
P42765	ACAA2	ACAA2 - 3-ketoacyl-CoA thiolase, mitochondrial (P42765)	Human	397	1	351	3.34029
O95178	NDUFB2	NDUFB2 - NADH dehydrogenase [ubiquinone] 1 beta subcomplex subunit 2, mitochondrial (O95178)	Human	105	1	2	5.22566
Q9UII2	ATP5IF1	ATP5IF1 - ATPase inhibitor, mitochondrial (Q9UII2)	Human	106	1	2	3.14041
P24539	ATP5PB	ATP5PB - ATP synthase F(0) complex subunit B1, mitochondrial (P24539)	Human	256	1	4	2.94822
Q9H8M1	COQ10B	COQ10B - Coenzyme Q-binding protein COQ10 homolog B, mitochondrial (Q9H8M1)	Human	238	1	3	5.38103
Q16798	ME3	ME3 - NADP-dependent malic enzyme, mitochondrial (Q16798)	Human	604	1	141	2.91737
Q9NWU5	MRPL22	MRPL22 - 39S ribosomal protein L22, mitochondrial (Q9NWU5)	Human	206	1	6	3.84171
P48735	IDH2	IDH2 - Isocitrate dehydrogenase [NADP], mitochondrial (P48735)	Human	452	1	2	5.40604
Q9H2U2	PPA2	PPA2 - Inorganic pyrophosphatase 2, mitochondrial (Q9H2U2)	Human	334	1	5	5.30413
Q8WYQ3	CHCHD10	CHCHD10 - Coiled-coil-helix-coiled-coil-helix domain-containing protein 10, mitochondrial (Q8WYQ3)	Human	142	1	2	5.37674
Q16775	HAGH	HAGH - Hydroxyacylglutathione hydrolase, mitochondrial (Q16775)	Human	308	1	2	5.47758
P24310	COX7A1	COX7A1 - Cytochrome c oxidase subunit 7A1, mitochondrial (P24310)	Human	79	1	2	5.11811
Q96I36	COX14	COX14 - Cytochrome c oxidase assembly protein COX14 (Q96I36)	Human	57	1	23	2.81328
Q9UI09	NDUFA12	NDUFA12 - NADH dehydrogenase [ubiquinone] 1 alpha subcomplex subunit 12 (Q9UI09)	Human	145	1	7	2.90474
Q49AM1	MTERF2	MTERF2 - Transcription termination factor 2, mitochondrial (Q49AM1)	Human	385	1	3	5.35246
P43304	GPD2	GPD2 - Glycerol-3-phosphate dehydrogenase, mitochondrial (P43304)	Human	727	1	15	3.38478
O95299	NDUFA10	NDUFA10 - NADH dehydrogenase [ubiquinone] 1 alpha subcomplex subunit 10, mitochondrial (O95299)	Human	355	1	7	5.39764
O95298	NDUFC2	NDUFC2 - NADH dehydrogenase [ubiquinone] 1 subunit C2 (O95298)	Human	119	1	38	3.10911
Q9GZT3	SLIRP	SLIRP - SRA stem-loop-interacting RNA-binding protein, mitochondrial (Q9GZT3)	Human	109	1	4	5.94422
Q9NX14	NDUFB11	NDUFB11 - NADH dehydrogenase [ubiquinone] 1 beta subcomplex subunit 11, mitochondrial (Q9NX14)	Human	153	1	9	6.09259
Q9BX68	HINT2	HINT2 - Adenosine 5'-monophosphoramidase HINT2 (Q9BX68)	Human	163	1	3	5.19243
Q8WW59	SPRYD4	SPRYD4 - SPRY domain-containing protein 4 (Q8WW59)	Human	207	1	2	5.38012
A6NK58	LIPT2	LIPT2 - Putative lipoyltransferase 2, mitochondrial (A6NK58)	Human	231	1	79	3.92911
Q16698	DECR1	DECR1 - 2,4-dienoyl-CoA reductase [(3E)-enoyl-CoA-producing], mitochondrial (Q16698)	Human	335	1	4	5.24387
Q86WA6	BPHL	BPHL - Valacyclovir hydrolase (Q86WA6)	Human	291	1	3	5.05231
Q9UJZ1	STOML2	STOML2 - Stomatin-like protein 2, mitochondrial (Q9UJZ1)	Human	356	1	3	6.0658
Q9Y3D2	MSRB2	MSRB2 - Methionine-R-sulfoxide reductase B2, mitochondrial (Q9Y3D2)	Human	182	1	2	4.12233
O96008	TOMM40	TOMM40 - Mitochondrial import receptor subunit TOM40 homolog (O96008)	Human	361	1	38	2.92116
Q9GZT6	CCDC90B	CCDC90B - Coiled-coil domain-containing protein 90B, mitochondrial (Q9GZT6)	Human	254	1	3	5.57007
P0DKB6	MPC1L	MPC1L - Mitochondrial pyruvate carrier 1-like protein (P0DKB6)	Human	136	1	61	3.64965
Q5T1C6	THEM4	THEM4 - Acyl-coenzyme A thioesterase THEM4 (Q5T1C6)	Human	240	1	2	5.15999
Q04837	SSBP1	SSBP1 - Single-stranded DNA-binding protein, mitochondrial (Q04837)	Human	148	1	2	4.02842
Q9P0M9	MRPL27	MRPL27 - 39S ribosomal protein L27, mitochondrial (Q9P0M9)	Human	148	1	2	3.91349
P82664	MRPS10	MRPS10 - 28S ribosomal protein S10, mitochondrial (P82664)	Human	201	1	2	4.22211
P27144	AK4	AK4 - Adenylate kinase 4, mitochondrial (P27144)	Human	223	1	7	3.25038
Q9NVI7	ATAD3A	ATAD3A - ATPase family AAA domain-containing protein 3A (Q9NVI7)	Human	634	1	320	4.805
Q6NUN0	ACSM5	ACSM5 - Acyl-coenzyme A synthetase ACSM5, mitochondrial (Q6NUN0)	Human	579	1	2	4.97283
Q8IXM3	MRPL41	MRPL41 - 39S ribosomal protein L41, mitochondrial (Q8IXM3)	Human	137	1	4	2.88385
Q16540	MRPL23	MRPL23 - 39S ribosomal protein L23, mitochondrial (Q16540)	Human	153	1	2	5.1564
Q96PE7	MCEE	MCEE - Methylmalonyl-CoA epimerase, mitochondrial (Q96PE7)	Human	176	1	3	4.75767
P48201	ATP5MC3	ATP5MC3 - ATP synthase F(0) complex subunit C3, mitochondrial (P48201)	Human	142	1	6	5.32949
Q8NBU5	ATAD1	ATAD1 - Outer mitochondrial transmembrane helix translocase (Q8NBU5)	Human	361	1	239	3.06954
Q96HP4	OXNAD1	OXNAD1 - Oxidoreductase NAD-binding domain-containing protein 1 (Q96HP4)	Human	312	1	20	4.533
Q8N0X4	CLYBL	CLYBL - Citramalyl-CoA lyase, mitochondrial (Q8N0X4)	Human	340	1	3	5.65506
Q96I23	PYURF	PYURF - Protein preY, mitochondrial (Q96I23)	Human	114	1	3	5.97199
O60830	TIMM17B	TIMM17B - Mitochondrial import inner membrane translocase subunit Tim17-B (O60830)	Human	172	1	36	5.33894
Q9BYC8	MRPL32	MRPL32 - 39S ribosomal protein L32, mitochondrial (Q9BYC8)	Human	188	1	13	4.72526
Q70HW3	SLC25A26	SLC25A26 - S-adenosylmethionine mitochondrial carrier protein (Q70HW3)	Human	274	1	225	2.20119
Q6P4F2	FDX2	FDX2 - Ferredoxin-2, mitochondrial (Q6P4F2)	Human	186	1	4	4.79683
P49411	TUFM	TUFM - Elongation factor Tu, mitochondrial (P49411)	Human	452	1	2	3.8706
Q02221	COX6A2	COX6A2 - Cytochrome c oxidase subunit 6A2, mitochondrial (Q02221)	Human	97	1	44	3.17376
O14925	TIMM23	TIMM23 - Mitochondrial import inner membrane translocase subunit Tim23 (O14925)	Human	209	1	91	2.50524
O14561	NDUFAB1	NDUFAB1 - Acyl carrier protein, mitochondrial (O14561)	Human	156	1	3	5.20288
Q86YH6	PDSS2	PDSS2 - All trans-polyprenyl-diphosphate synthase PDSS2 (Q86YH6)	Human	399	1	4	5.33226
Q08426	EHHADH	EHHADH - Peroxisomal bifunctional enzyme (Q08426)	Human	723	1	286	4.58546
O75323	NIPSNAP2	NIPSNAP2 - Protein NipSnap homolog 2 (O75323)	Human	286	1	3	5.79716
Q9NS18	GLRX2	GLRX2 - Glutaredoxin-2, mitochondrial (Q9NS18)	Human	164	1	3	5.30137
P10176	COX8A	COX8A - Cytochrome c oxidase subunit 8A, mitochondrial (P10176)	Human	69	1	2	4.47352
Q96BP2	CHCHD1	CHCHD1 - Coiled-coil-helix-coiled-coil-helix domain-containing protein 1 (Q96BP2)	Human	118	1	2	4.1226
Q9H0C2	SLC25A31	SLC25A31 - ADP/ATP translocase 4 (Q9H0C2)	Human	315	1	74	3.44191
Q9H1K4	SLC25A18	SLC25A18 - Mitochondrial glutamate carrier 2 (Q9H1K4)	Human	315	1	140	5.08264
Q96Q11	TRNT1	TRNT1 - CCA tRNA nucleotidyltransferase 1, mitochondrial (Q96Q11)	Human	434	1	2	4.61376
Q96DV4	MRPL38	MRPL38 - 39S ribosomal protein L38, mitochondrial (Q96DV4)	Human	380	1	3	5.01288
Q14197	MRPL58	MRPL58 - Peptidyl-tRNA hydrolase ICT1, mitochondrial (Q14197)	Human	206	1	2	5.09814
Q12887	COX10	COX10 - Protoheme IX farnesyltransferase, mitochondrial (Q12887)	Human	443	1	44	4.9043
Q92667	AKAP1	AKAP1 - A-kinase anchor protein 1, mitochondrial (Q92667)	Human	903	1	618	2.30225
Q9BUB7	TMEM70	TMEM70 - Transmembrane protein 70, mitochondrial (Q9BUB7)	Human	260	1	19	5.79102
Q9P0S9	TMEM14C	TMEM14C - Transmembrane protein 14C (Q9P0S9)	Human	112	1	67	2.23317
O43677	NDUFC1	NDUFC1 - NADH dehydrogenase [ubiquinone] 1 subunit C1, mitochondrial (O43677)	Human	76	1	3	5.30544
P16260	SLC25A16	SLC25A16 - Graves disease carrier protein (P16260)	Human	332	1	290	2.41588
Q96HJ9	FMC1	FMC1 - Protein FMC1 homolog (Q96HJ9)	Human	113	1	11	5.30261
Q53FZ2	ACSM3	ACSM3 - Acyl-coenzyme A synthetase ACSM3, mitochondrial (Q53FZ2)	Human	586	1	3	5.65207
P25874	UCP1	UCP1 - Mitochondrial brown fat uncoupling protein 1 (P25874)	Human	307	1	67	2.35535
Q8N8R3	SLC25A29	SLC25A29 - Mitochondrial basic amino acids transporter (Q8N8R3)	Human	303	1	228	4.18355
Q9Y3B8	REXO2	REXO2 - Oligoribonuclease, mitochondrial (Q9Y3B8)	Human	237	1	2	5.03326
Q96DP5	MTFMT	MTFMT - Methionyl-tRNA formyltransferase, mitochondrial (Q96DP5)	Human	389	1	3	5.06328
Q9NTX5	ECHDC1	ECHDC1 - Ethylmalonyl-CoA decarboxylase (Q9NTX5)	Human	307	1	4	2.10155
P51659	HSD17B4	HSD17B4 - Peroxisomal multifunctional enzyme type 2 (P51659)	Human	736	1	535	3.46667
P04181	OAT	OAT - Ornithine aminotransferase, mitochondrial (P04181)	Human	439	1	2	4.83242
Q8N5N7	MRPL50	MRPL50 - 39S ribosomal protein L50, mitochondrial (Q8N5N7)	Human	158	1	2	4.66489
P24311	COX7B	COX7B - Cytochrome c oxidase subunit 7B, mitochondrial (P24311)	Human	80	1	2	4.8032
Q5BKU9	OXLD1	OXLD1 - Oxidoreductase-like domain-containing protein 1 (Q5BKU9)	Human	147	1	3	5.05382
Q53H82	LACTB2	LACTB2 - Endoribonuclease LACTB2 (Q53H82)	Human	288	1	2	4.0477
Q9BUK0	CHCHD7	CHCHD7 - Coiled-coil-helix-coiled-coil-helix domain-containing protein 7 (Q9BUK0)	Human	85	1	41	3.90769
P13995	MTHFD2	MTHFD2 - Bifunctional methylenetetrahydrofolate dehydrogenase/cyclohydrolase, mitochondrial (P13995)	Human	350	1	9	5.24308
Q96DB5	RMDN1	RMDN1 - Regulator of microtubule dynamics protein 1 (Q96DB5)	Human	314	1	2	5.5542
Q6P1L8	MRPL14	MRPL14 - 39S ribosomal protein L14, mitochondrial (Q6P1L8)	Human	145	1	16	3.9565
Q9P0P8	MTRES1	MTRES1 - Mitochondrial transcription rescue factor 1 (Q9P0P8)	Human	240	1	29	4.12709
Q8NBN7	RDH13	RDH13 - Retinol dehydrogenase 13 (Q8NBN7)	Human	331	1	211	3.9819
Q96GJ1	TRMT2B	TRMT2B - tRNA (uracil(54)-C(5))-methyltransferase homolog (Q96GJ1)	Human	504	1	422	3.78109
Q96EL2	MRPS24	MRPS24 - 28S ribosomal protein S24, mitochondrial (Q96EL2)	Human	167	1	11	4.59939
Q9Y2R0	COA3	COA3 - Cytochrome c oxidase assembly factor 3 homolog, mitochondrial (Q9Y2R0)	Human	106	1	38	2.7478
Q96CM8	ACSF2	ACSF2 - Medium-chain acyl-CoA ligase ACSF2, mitochondrial (Q96CM8)	Human	615	1	11	5.80805
O75648	TRMU	TRMU - Mitochondrial tRNA-specific 2-thiouridylase 1 (O75648)	Human	421	1	5	2.9983
P82650	MRPS22	MRPS22 - 28S ribosomal protein S22, mitochondrial (P82650)	Human	360	1	14	4.17012
P28838	LAP3	LAP3 - Cytosol aminopeptidase (P28838)	Human	519	1	2	5.66182
P00367	GLUD1	GLUD1 - Glutamate dehydrogenase 1, mitochondrial (P00367)	Human	558	1	24	3.24642
P35914	HMGCL	HMGCL - Hydroxymethylglutaryl-CoA lyase, mitochondrial (P35914)	Human	325	1	2	5.47444
Q9Y291	MRPS33	MRPS33 - 28S ribosomal protein S33, mitochondrial (Q9Y291)	Human	106	1	2	4.77757
Q8TB37	NUBPL	NUBPL - Iron-sulfur protein NUBPL (Q8TB37)	Human	319	1	11	4.09493
Q9NU23	LYRM2	LYRM2 - LYR motif-containing protein 2 (Q9NU23)	Human	88	1	4	5.50982
Q00059	TFAM	TFAM - Transcription factor A, mitochondrial (Q00059)	Human	246	1	16	4.96062
Q6YP21	KYAT3	KYAT3 - Kynurenine--oxoglutarate transaminase 3 (Q6YP21)	Human	454	1	2	5.3908
Q6PI78	TMEM65	TMEM65 - Transmembrane protein 65 (Q6PI78)	Human	240	1	2	5.6345
P60602	ROMO1	ROMO1 - Reactive oxygen species modulator 1 (P60602)	Human	79	1	33	2.29009
Q9Y241	HIGD1A	HIGD1A - HIG1 domain family member 1A, mitochondrial (Q9Y241)	Human	93	1	40	2.96963
Q4G0I0	CCSMST1	CCSMST1 - Protein CCSMST1 (Q4G0I0)	Human	132	1	2	5.39612
Q8IXI1	RHOT2	RHOT2 - Mitochondrial Rho GTPase 2 (Q8IXI1)	Human	618	1	414	3.6064
Q96H78	SLC25A44	SLC25A44 - Solute carrier family 25 member 44 (Q96H78)	Human	314	1	29	3.71066
Q9NYQ3	HAO2	HAO2 - Hydroxyacid oxidase 2 (Q9NYQ3)	Human	351	1	162	2.2653
Q96AG3	SLC25A46	SLC25A46 - Solute carrier family 25 member 46 (Q96AG3)	Human	418	1	117	2.09611
Q13057	COASY	COASY - Bifunctional coenzyme A synthase (Q13057)	Human	564	1	5	2.42193
Q6YFQ2	COX6B2	COX6B2 - Cytochrome c oxidase subunit 6B2 (Q6YFQ2)	Human	88	1	31	2.6397
Q9HC38	GLOD4	GLOD4 - Glyoxalase domain-containing protein 4 (Q9HC38)	Human	313	1	2	5.15639
P09110	ACAA1	ACAA1 - 3-ketoacyl-CoA thiolase, peroxisomal (P09110)	Human	424	1	380	2.47565
P03877	AI3	AI3 - Intron-encoded DNA endonuclease aI3 (P03877)	Yeast	415	1	257	2.10712
P03878	AI4	AI4 - Intron-encoded DNA endonuclease aI4 (P03878)	Yeast	556	1	373	2.88878
Q9ZZX1	AI5_ALPHA	AI5_ALPHA - Intron-encoded DNA endonuclease aI5 alpha (Q9ZZX1)	Yeast	630	1	576	3.06088
Q9ZZW7	BI3	BI3 - Cytochrome b mRNA maturase bI3 (Q9ZZW7)	Yeast	517	1	210	2.58196
P03879	BI4	BI4 - Intron-encoded RNA maturase bI4 (P03879)	Yeast	638	1	448	2.31171
P02381	VAR1	VAR1 - Ribosomal protein VAR1, mitochondrial (P02381)	Yeast	398	1	327	2.63733
P18411	FUN14	FUN14 - Protein FUN14 (P18411)	Yeast	198	1	4	5.21547
P39726	GCV3	GCV3 - Glycine cleavage system H protein, mitochondrial (P39726)	Yeast	170	1	3	5.31933
P39722	GEM1	GEM1 - Mitochondrial Rho GTPase 1 (P39722)	Yeast	662	1	423	2.32861
P18239	PET9	PET9 - ADP,ATP carrier protein 2 (P18239)	Yeast	318	1	80	2.19327
P38064	MRPL16	MRPL16 - 54S ribosomal protein L16, mitochondrial (P38064)	Yeast	232	1	93	2.33012
P07256	COR1	COR1 - Cytochrome b-c1 complex subunit 1, mitochondrial (P07256)	Yeast	457	1	2	3.85418
P34222	PTH2	PTH2 - Peptidyl-tRNA hydrolase 2 (P34222)	Yeast	208	1	108	3.55045
P34227	PRX1	PRX1 - Peroxiredoxin PRX1, mitochondrial (P34227)	Yeast	261	1	2	4.26662
P18900	COQ1	COQ1 - Hexaprenyl pyrophosphate synthase, mitochondrial (P18900)	Yeast	473	1	2	5.60779
P38071	ETR1	ETR1 - Enoyl-[acyl-carrier-protein] reductase, mitochondrial (P38071)	Yeast	380	1	250	3.39046
P23833	SCO1	SCO1 - Protein SCO1, mitochondrial (P23833)	Yeast	295	1	5	5.55441
P38077	ATP3	ATP3 - ATP synthase subunit gamma, mitochondrial (P38077)	Yeast	311	1	2	3.34715
P38228	TCM62	TCM62 - Mitochondrial chaperone TCM62 (P38228)	Yeast	572	1	2	3.52039
P38231	FMP23	FMP23 - Protein FMP23, mitochondrial (P38231)	Yeast	175	1	3	5.26479
P38079	YRO2	YRO2 - Protein YRO2 (P38079)	Yeast	344	1	83	2.0434
P38081	YBR056W	YBR056W - Uncharacterized glycosyl hydrolase YBR056W (P38081)	Yeast	501	1	453	2.05913
P32833	ORC2	ORC2 - Origin recognition complex subunit 2 (P32833)	Yeast	620	1	23	2.13884
P09440	MIS1	MIS1 - C-1-tetrahydrofolate synthase, mitochondrial (P09440)	Yeast	975	1	3	6.04956
P18238	AAC3	AAC3 - ADP,ATP carrier protein 3 (P18238)	Yeast	307	1	68	2.3998
P38251	RFC5	RFC5 - Replication factor C subunit 5 (P38251)	Yeast	354	1	55	2.00164
P32830	TIM12	TIM12 - Mitochondrial import inner membrane translocase subunit TIM12 (P32830)	Yeast	109	1	70	2.81606
P38087	YMC2	YMC2 - Carrier protein YMC2, mitochondrial (P38087)	Yeast	329	1	288	2.17364
Q01976	YSA1	YSA1 - ADP-ribose pyrophosphatase (Q01976)	Yeast	231	1	2	4.76123
P07253	CBP6	CBP6 - Cytochrome B pre-mRNA-processing protein 6 (P07253)	Yeast	162	1	23	2.02926
P36531	MRPL36	MRPL36 - 54S ribosomal protein L36, mitochondrial (P36531)	Yeast	177	1	3	3.46971
P33755	NPL4	NPL4 - Nuclear protein localization protein 4 (P33755)	Yeast	580	1	349	2.35454
P38297	FZO1	FZO1 - Mitofusin FZO1 (P38297)	Yeast	855	1	77	3.8007
P32473	PDB1	PDB1 - Pyruvate dehydrogenase E1 component subunit beta, mitochondrial (P32473)	Yeast	366	1	3	6.21545
P38323	MCX1	MCX1 - ATP-dependent clpX-like chaperone, mitochondrial (P38323)	Yeast	520	1	3	5.47064
Q3E762	YBR230W-A	YBR230W-A - Putative uncharacterized protein YBR230W-A (Q3E762)	Yeast	66	1	14	4.84483
Q3E776	YBR255C-A	YBR255C-A - Uncharacterized protein YBR255C-A (Q3E776)	Yeast	120	1	38	5.86514
P36532	MRPL37	MRPL37 - 54S ribosomal protein L37, mitochondrial (P36532)	Yeast	105	1	2	4.56269
P38345	SDH8	SDH8 - Succinate dehydrogenase assembly factor 4, mitochondrial (P38345)	Yeast	138	1	7	4.5287
P38152	CTP1	CTP1 - Tricarboxylate transport protein (P38152)	Yeast	299	1	156	4.61187
P25605	ILV6	ILV6 - Acetolactate synthase small subunit, mitochondrial (P25605)	Yeast	309	1	3	5.95272
Q96VH5	MIC10	MIC10 - MICOS complex subunit MIC10 (Q96VH5)	Yeast	97	1	48	3.80639
P25379	CHA1	CHA1 - Catabolic L-serine/threonine dehydratase (P25379)	Yeast	360	1	52	3.3374
P32445	RIM1	RIM1 - Single-stranded DNA-binding protein RIM1, mitochondrial (P32445)	Yeast	135	1	2	2.98843
P25626	IMG1	IMG1 - 54S ribosomal protein IMG1, mitochondrial (P25626)	Yeast	169	1	2	4.9832
P25372	TRX3	TRX3 - Thioredoxin-3, mitochondrial (P25372)	Yeast	127	1	3	4.92605
Q12158	MCD1	MCD1 - Sister chromatid cohesion protein 1 (Q12158)	Yeast	566	1	102	2.50146
Q12165	ATP16	ATP16 - ATP synthase subunit delta, mitochondrial (Q12165)	Yeast	160	1	2	4.88268
P32381	ARP2	ARP2 - Actin-related protein 2 (P32381)	Yeast	391	1	179	3.84842
P10849	MTF2	MTF2 - Mitochondrial transcription factor 2 (P10849)	Yeast	440	1	166	2.22487
P21954	IDP1	IDP1 - Isocitrate dehydrogenase [NADP], mitochondrial (P21954)	Yeast	428	1	112	2.28734
P14066	CBS1	CBS1 - Cytochrome b translational activator protein CBS1, mitochondrial (P14066)	Yeast	229	1	2	3.70069
Q07500	NDE2	NDE2 - External NADH-ubiquinone oxidoreductase 2, mitochondrial (Q07500)	Yeast	545	1	2	4.82044
Q07540	YFH1	YFH1 - Frataxin homolog, mitochondrial (Q07540)	Yeast	174	1	3	5.40757
P32891	DLD1	DLD1 - D-lactate dehydrogenase [cytochrome] 1, mitochondrial (P32891)	Yeast	587	1	8	5.16019
Q12257	YDL177C	YDL177C - IMPACT family member YDL177C (Q12257)	Yeast	170	1	133	2.55166
P01097	INH1	INH1 - ATPase inhibitor, mitochondrial (P01097)	Yeast	85	1	3	4.98872
P48569	YDL183C	YDL183C - Uncharacterized protein YDL183C (P48569)	Yeast	320	1	3	3.50569
P38988	GGC1	GGC1 - Mitochondrial GTP/GDP carrier protein 1 (P38988)	Yeast	300	1	163	2.15438
P36521	MRPL11	MRPL11 - 54S ribosomal protein L11, mitochondrial (P36521)	Yeast	249	1	2	2.89521
P28817	EHD3	EHD3 - 3-hydroxyisobutyryl-CoA hydrolase, mitochondrial (P28817)	Yeast	500	1	2	3.74228
Q04311	VMS1	VMS1 - Protein VMS1 (Q04311)	Yeast	632	1	64	2.11411
Q12167	RRG1	RRG1 - Required for respiratory growth protein 1, mitochondrial (Q12167)	Yeast	365	1	2	3.48013
Q12497	FMP16	FMP16 - Protein FMP16, mitochondrial (Q12497)	Yeast	93	1	2	5.65733
Q01589	SED1	SED1 - Cell wall protein SED1 (Q01589)	Yeast	338	1	13	2.22515
Q04599	MRPL1	MRPL1 - 54S ribosomal protein L1, mitochondrial (Q04599)	Yeast	285	1	59	4.18657
Q2V2P9	COX26	COX26 - Cytochrome c oxidase subunit 26, mitochondrial (Q2V2P9)	Yeast	66	1	2	3.95546
P15565	TRM1	TRM1 - tRNA (guanine(26)-N(2))-dimethyltransferase, mitochondrial (P15565)	Yeast	570	1	327	2.07851
Q03976	RSM24	RSM24 - 37S ribosomal protein S24, mitochondrial (Q03976)	Yeast	319	1	2	4.30713
P37298	SDH4	SDH4 - Succinate dehydrogenase [ubiquinone] cytochrome b small subunit, mitochondrial (P37298)	Yeast	181	1	2	5.57682
Q04006	UPS3	UPS3 - Protein UPS3, mitochondrial (Q04006)	Yeast	179	1	78	2.79376
P14905	CBS2	CBS2 - Cytochrome B translational activator protein CBS2 (P14905)	Yeast	389	1	176	2.29071
Q04922	MFB1	MFB1 - Mitochondrial F-box protein MFB1 (Q04922)	Yeast	465	1	87	3.86127
P49367	LYS4	LYS4 - Homoaconitase, mitochondrial (P49367)	Yeast	693	1	2	3.77965
P36519	MRPL7	MRPL7 - 54S ribosomal protein L7, mitochondrial (P36519)	Yeast	292	1	2	4.24369
P15202	CTA1	CTA1 - Peroxisomal catalase A (P15202)	Yeast	515	1	351	3.01792
P52911	EXG2	EXG2 - Glucan 1,3-beta-glucosidase 2 (P52911)	Yeast	562	1	500	4.54772
P09457	ATP5	ATP5 - ATP synthase subunit 5, mitochondrial (P09457)	Yeast	212	1	2	5.29859
Q06668	OMS1	OMS1 - Methyltransferase OMS1, mitochondrial (Q06668)	Yeast	471	1	4	5.59155
Q05473	MRX8	MRX8 - MIOREX complex component 8 (Q05473)	Yeast	314	1	149	2.80975
P50273	ATP22	ATP22 - Mitochondrial translation factor ATP22 (P50273)	Yeast	684	1	497	2.10481
Q06405	ATP17	ATP17 - ATP synthase subunit f, mitochondrial (Q06405)	Yeast	101	1	4	3.31047
Q04083	THI74	THI74 - Thiamine-repressible mitochondrial transport protein THI74 (Q04083)	Yeast	370	1	58	3.04114
Q02354	UTP6	UTP6 - U3 small nucleolar RNA-associated protein 6 (Q02354)	Yeast	440	1	66	2.35374
P36527	MRPL28	MRPL28 - 54S ribosomal protein L28, mitochondrial (P36527)	Yeast	147	1	24	5.1012
Q99258	RIB3	RIB3 - 3,4-dihydroxy-2-butanone 4-phosphate synthase (Q99258)	Yeast	208	1	108	2.14276
Q03429	MZM1	MZM1 - Mitochondrial zinc maintenance protein 1, mitochondrial (Q03429)	Yeast	123	1	2	5.3885
Q03430	RSM28	RSM28 - 37S ribosomal protein RSM28, mitochondrial (Q03430)	Yeast	361	1	166	3.36417
Q04401	SDH7	SDH7 - Succinate dehydrogenase assembly factor 3, mitochondrial (Q04401)	Yeast	133	1	2	5.0958
Q04408	YDR514C	YDR514C - Uncharacterized protein YDR514C (Q04408)	Yeast	483	1	25	4.99932
P08067	RIP1	RIP1 - Cytochrome b-c1 complex subunit Rieske, mitochondrial (P08067)	Yeast	215	1	2	4.61065
P39987	ECM10	ECM10 - Heat shock protein SSC3, mitochondrial (P39987)	Yeast	644	1	428	2.01697
P39925	AFG3	AFG3 - Mitochondrial respiratory chain complexes assembly protein AFG3 (P39925)	Yeast	761	1	20	5.94711
P40015	ISC1	ISC1 - Inositol phosphosphingolipids phospholipase C (P40015)	Yeast	477	1	147	2.01506
P08456	CHO1	CHO1 - CDP-diacylglycerol--serine O-phosphatidyltransferase (P08456)	Yeast	276	1	96	2.32436
P40031	SPO73	SPO73 - Sporulation-specific protein 73 (P40031)	Yeast	143	1	115	2.33769
P40033	RSM18	RSM18 - 37S ribosomal protein RSM18, mitochondrial (P40033)	Yeast	138	1	91	3.79232
P40047	ALD5	ALD5 - Aldehyde dehydrogenase 5, mitochondrial (P40047)	Yeast	520	1	2	5.62947
P40053	AIM9	AIM9 - Altered inheritance of mitochondria protein 9, mitochondrial (P40053)	Yeast	627	1	2	4.48938
P39965	AIM10	AIM10 - Probable proline--tRNA ligase, mitochondrial (P39965)	Yeast	576	1	39	4.30116
P87275	AIM11	AIM11 - Altered inheritance of mitochondria protein 11 (P87275)	Yeast	137	1	17	5.35159
P40088	FTR1	FTR1 - Plasma membrane iron permease (P40088)	Yeast	404	1	108	4.30129
P10355	PET122	PET122 - Protein PET122, mitochondrial (P10355)	Yeast	254	1	214	3.50305
P26364	ADK2	ADK2 - GTP:AMP phosphotransferase, mitochondrial (P26364)	Yeast	225	1	16	2.9657
P40098	FMP10	FMP10 - Uncharacterized mitochondrial membrane protein FMP10 (P40098)	Yeast	244	1	2	2.65392
P40099	FAU1	FAU1 - 5-formyltetrahydrofolate cyclo-ligase (P40099)	Yeast	211	1	30	2.257
P31115	DEG1	DEG1 - tRNA pseudouridine(38/39) synthase (P31115)	Yeast	442	1	205	2.08213
P09624	LPD1	LPD1 - Dihydrolipoyl dehydrogenase, mitochondrial (P09624)	Yeast	499	1	2	4.66834
P43557	FMP32	FMP32 - Protein FMP32, mitochondrial (P43557)	Yeast	207	1	2	3.69834
P43616	DUG1	DUG1 - Cys-Gly metallodipeptidase DUG1 (P43616)	Yeast	481	1	3	2.01441
P43617	YFR045W	YFR045W - Uncharacterized mitochondrial carrier YFR045W (P43617)	Yeast	309	1	186	3.93514
P19955	YMR31	YMR31 - 37S ribosomal protein YMR-31, mitochondrial (P19955)	Yeast	123	1	63	3.27725
P04806	HXK1	HXK1 - Hexokinase-1 (P04806)	Yeast	485	1	376	2.88732
P0C5N3	YGL041W-A	YGL041W-A - Uncharacterized protein YGL041W-A, mitochondrial (P0C5N3)	Yeast	154	1	3	5.39147
P53167	PUS2	PUS2 - tRNA pseudouridine(27/28) synthase (P53167)	Yeast	370	1	250	4.56813
P53163	MNP1	MNP1 - 54S ribosomal protein L12, mitochondrial (P53163)	Yeast	194	1	2	4.77719
P53153	LCL3	LCL3 - Probable endonuclease LCL3 (P53153)	Yeast	274	1	107	2.34924
P53136	NSA1	NSA1 - Ribosome biogenesis protein NSA1 (P53136)	Yeast	463	1	269	2.66063
P04037	COX4	COX4 - Cytochrome c oxidase subunit 4, mitochondrial (P04037)	Yeast	155	1	2	5.21803
P53088	NCS6	NCS6 - Cytoplasmic tRNA 2-thiolation protein 1 (P53088)	Yeast	359	1	154	2.87315
P04807	HXK2	HXK2 - Hexokinase-2 (P04807)	Yeast	486	1	377	3.81179
P53212	YGR021W	YGR021W - Probable transcriptional regulatory protein HAH1 (P53212)	Yeast	290	1	2	4.65872
P53220	TIM21	TIM21 - Mitochondrial import inner membrane translocase subunit TIM21 (P53220)	Yeast	239	1	3	5.78477
P53234	YGR053C	YGR053C - Uncharacterized protein YGR053C (P53234)	Yeast	283	1	69	2.95943
P35180	TOM20	TOM20 - Mitochondrial import receptor subunit TOM20 (P35180)	Yeast	183	1	26	2.72396
P12686	MRP13	MRP13 - 37S ribosomal protein MRP13, mitochondrial (P12686)	Yeast	339	1	16	4.52651
P07806	VAS1	VAS1 - Valine--tRNA ligase, mitochondrial (P07806)	Yeast	1104	1	9	5.49256
P53266	SHY1	SHY1 - Cytochrome oxidase assembly protein SHY1 (P53266)	Yeast	389	1	2	3.9904
P53292	MRPS35	MRPS35 - 37S ribosomal protein S35, mitochondrial (P53292)	Yeast	345	1	3	5.15102
P00359	TDH3	TDH3 - Glyceraldehyde-3-phosphate dehydrogenase 3 (P00359)	Yeast	332	1	2	4.47817
P16451	PDX1	PDX1 - Pyruvate dehydrogenase complex protein X component, mitochondrial (P16451)	Yeast	410	1	3	3.3842
P10834	PET54	PET54 - Protein PET54 (P10834)	Yeast	293	1	127	3.19715
P39676	YHB1	YHB1 - Flavohemoprotein (P39676)	Yeast	399	1	203	2.38942
P50087	MIC26	MIC26 - MICOS subunit MIC26 (P50087)	Yeast	233	1	127	4.1257
P50088	SPG1	SPG1 - Stationary phase gene 1 protein (P50088)	Yeast	95	1	15	2.76448
P16861	PFK1	PFK1 - ATP-dependent 6-phosphofructokinase subunit alpha (P16861)	Yeast	987	1	854	2.01442
P53311	MPC3	MPC3 - Mitochondrial pyruvate carrier 3 (P53311)	Yeast	146	1	85	2.92649
P53312	LSC2	LSC2 - Succinate--CoA ligase [ADP-forming] subunit beta, mitochondrial (P53312)	Yeast	427	1	4	5.59757
P32451	BIO2	BIO2 - Biotin synthase, mitochondrial (P32451)	Yeast	375	1	2	4.19097
P38702	LEU5	LEU5 - Mitochondrial carrier protein LEU5 (P38702)	Yeast	357	1	278	3.32024
P38756	TCD1	TCD1 - tRNA threonylcarbamoyladenosine dehydratase 1 (P38756)	Yeast	429	1	221	2.41875
P00447	SOD2	SOD2 - Superoxide dismutase [Mn], mitochondrial (P00447)	Yeast	233	1	2	3.40258
P32792	YSC83	YSC83 - UPF0744 protein YSC83 (P32792)	Yeast	385	1	343	5.29113
P11914	MAS2	MAS2 - Mitochondrial-processing peptidase subunit alpha (P11914)	Yeast	482	1	2	3.71152
Q00772	SLT2	SLT2 - Mitogen-activated protein kinase SLT2/MPK1 (Q00772)	Yeast	484	1	58	3.39873
P07275	PUT2	PUT2 - Delta-1-pyrroline-5-carboxylate dehydrogenase, mitochondrial (P07275)	Yeast	575	1	2	3.69503
P38771	RRF1	RRF1 - Ribosome-recycling factor, mitochondrial (P38771)	Yeast	230	1	2	5.3399
P00427	COX6	COX6 - Cytochrome c oxidase subunit 6, mitochondrial (P00427)	Yeast	148	1	3	5.77129
P38783	FYV4	FYV4 - Protein FYV4, mitochondrial (P38783)	Yeast	130	1	2	4.74742
P38787	PAN5	PAN5 - 2-dehydropantoate 2-reductase (P38787)	Yeast	379	1	30	2.42107
P38797	PTC7	PTC7 - Protein phosphatase 2C homolog 7, mitochondrial (P38797)	Yeast	343	1	2	5.45596
P14693	SAM35	SAM35 - Sorting assembly machinery 35 kDa subunit (P14693)	Yeast	329	1	217	4.7017
P38714	MSR1	MSR1 - Arginine--tRNA ligase, mitochondrial (P38714)	Yeast	643	1	2	4.08324
P38825	TOM71	TOM71 - Protein TOM71 (P38825)	Yeast	639	1	116	3.15859
Q03558	OYE2	OYE2 - NADPH dehydrogenase 2 (Q03558)	Yeast	400	1	29	2.92736
P38884	AIM18	AIM18 - Altered inheritance of mitochondria protein 18, mitochondrial (P38884)	Yeast	321	1	16	4.61636
P38885	AIM46	AIM46 - Altered inheritance of mitochondria protein 46, mitochondrial (P38885)	Yeast	310	1	5	2.68128
P38891	BAT1	BAT1 - Branched-chain-amino-acid aminotransferase, mitochondrial (P38891)	Yeast	393	1	2	3.419
P40556	YIA6	YIA6 - Mitochondrial nicotinamide adenine dinucleotide transporter 1 (P40556)	Yeast	373	1	269	2.76417
Q01852	TIM44	TIM44 - Mitochondrial import inner membrane translocase subunit TIM44 (Q01852)	Yeast	431	1	7	5.73968
P40185	MMF1	MMF1 - Protein MMF1, mitochondrial (P40185)	Yeast	145	1	2	5.40233
P40513	MAM33	MAM33 - Mitochondrial acidic protein MAM33 (P40513)	Yeast	266	1	3	5.59467
P40508	YIL077C	YIL077C - PUP1 protein homolog (P40508)	Yeast	320	1	101	2.09284
P40496	RSM25	RSM25 - 37S ribosomal protein S25, mitochondrial (P40496)	Yeast	264	1	81	2.27223
P00425	COX5B	COX5B - Cytochrome c oxidase subunit 5B, mitochondrial (P00425)	Yeast	151	1	2	4.15466
P40471	AYR1	AYR1 - NADPH-dependent 1-acyldihydroxyacetone phosphate reductase (P40471)	Yeast	297	1	147	2.30678
P40464	FLX1	FLX1 - Mitochondrial FAD carrier protein FLX1 (P40464)	Yeast	311	1	39	2.24595
P32191	GUT2	GUT2 - Glycerol-3-phosphate dehydrogenase, mitochondrial (P32191)	Yeast	649	1	2	3.52108
P40452	COA1	COA1 - Cytochrome c oxidase assembly factor 1 (P40452)	Yeast	197	1	3	4.50206
P27796	POT1	POT1 - 3-ketoacyl-CoA thiolase, peroxisomal (P27796)	Yeast	417	1	275	2.57599
P40576	INA22	INA22 - Inner membrane assembly complex subunit 22 (P40576)	Yeast	216	1	3	5.34657
P47053	YJL043W	YJL043W - Uncharacterized protein YJL043W (P47053)	Yeast	257	1	134	2.06331
P47051	AIM22	AIM22 - Putative lipoate-protein ligase A (P47051)	Yeast	409	1	3	3.72838
P47045	TIM54	TIM54 - Mitochondrial import inner membrane translocase subunit TIM54 (P47045)	Yeast	478	1	379	3.75534
P47039	BNA3	BNA3 - Probable kynurenine--oxoglutarate transaminase BNA3 (P47039)	Yeast	444	1	2	4.44477
P22353	MRPL8	MRPL8 - 54S ribosomal protein L8, mitochondrial (P22353)	Yeast	238	1	80	3.51334
P40364	MPM1	MPM1 - Mitochondrial peculiar membrane protein 1 (P40364)	Yeast	252	1	133	4.24836
P40360	ARG2	ARG2 - Amino-acid acetyltransferase, mitochondrial (P40360)	Yeast	574	1	62	2.38842
P39677	MEF2	MEF2 - Ribosome-releasing factor 2, mitochondrial (P39677)	Yeast	819	1	7	5.65756
P47016	NIT2	NIT2 - Deaminated glutathione amidase (P47016)	Yeast	307	1	52	3.40665
Q3E828	MCO6	MCO6 - ERMES regulator 1 (Q3E828)	Yeast	52	1	4	4.3096
P47015	AIM23	AIM23 - Altered inheritance of mitochondria protein 23, mitochondrial (P47015)	Yeast	356	1	13	3.07536
Q3E7A3	YJL133C-A	YJL133C-A - Uncharacterized protein YJL133C-A (Q3E7A3)	Yeast	74	1	6	5.24778
P08525	QCR8	QCR8 - Cytochrome b-c1 complex subunit 8, mitochondrial (P08525)	Yeast	94	1	27	3.21438
P46989	ATG27	ATG27 - Autophagy-related protein 27 (P46989)	Yeast	271	1	218	2.55312
P47084	MRX12	MRX12 - MIOREX complex component 12 (P47084)	Yeast	519	1	3	5.07965
P00358	TDH2	TDH2 - Glyceraldehyde-3-phosphate dehydrogenase 2 (P00358)	Yeast	332	1	2	4.59355
P41903	TES1	TES1 - Peroxisomal acyl-coenzyme A thioester hydrolase 1 (P41903)	Yeast	349	1	79	2.90654
P47107	YJR039W	YJR039W - Uncharacterized protein YJR039W (P47107)	Yeast	1121	1	68	2.82884
P33303	SFC1	SFC1 - Succinate/fumarate mitochondrial transporter (P33303)	Yeast	322	1	175	2.60379
P00830	ATP2	ATP2 - ATP synthase subunit beta, mitochondrial (P00830)	Yeast	511	1	4	5.32138
P30902	ATP7	ATP7 - ATP synthase subunit d, mitochondrial (P30902)	Yeast	174	1	13	2.80141
P36101	TCD2	TCD2 - tRNA threonylcarbamoyladenosine dehydratase 2 (P36101)	Yeast	447	1	98	3.97022
P35735	SFK1	SFK1 - Protein SFK1 (P35735)	Yeast	353	1	281	2.51744
P35731	OAR1	OAR1 - 3-oxoacyl-[acyl-carrier-protein] reductase (P35731)	Yeast	278	1	160	3.61015
Q00873	CYT2	CYT2 - Holocytochrome-c1 synthase (Q00873)	Yeast	224	1	141	2.9965
Q01802	AAT1	AAT1 - Aspartate aminotransferase, mitochondrial (Q01802)	Yeast	451	1	2	4.83395
P22936	APN1	APN1 - Apurinic-apyrimidinic endonuclease 1 (P22936)	Yeast	367	1	3	3.48886
P36066	YKL133C	YKL133C - Protein MRG3-like (P36066)	Yeast	463	1	22	3.80877
P35999	45200	OCT1 - Mitochondrial intermediate peptidase (P35999)	Yeast	772	1	8	5.21995
P14063	MRPL31	MRPL31 - 54S ribosomal protein L31, mitochondrial (P14063)	Yeast	131	1	12	3.43979
P33421	SDH3	SDH3 - Succinate dehydrogenase [ubiquinone] cytochrome b subunit, mitochondrial (P33421)	Yeast	198	1	18	5.85913
P36060	MCR1	MCR1 - NADH-cytochrome b5 reductase 2 (P36060)	Yeast	302	1	3	2.40323
P36052	YKL162C	YKL162C - Protein arginine methyltransferase NDUFAF7 homolog, mitochondrial (P36052)	Yeast	402	1	297	2.17117
P32463	ACP1	ACP1 - Acyl carrier protein, mitochondrial (P32463)	Yeast	125	1	2	5.77682
P36046	MIA40	MIA40 - Mitochondrial intermembrane space import and assembly protein 40 (P36046)	Yeast	403	1	3	5.88313
P36038	CBT1	CBT1 - Cytochrome b termination protein 1 (P36038)	Yeast	271	1	13	3.03942
Q02204	MRPL13	MRPL13 - 54S ribosomal protein L13, mitochondrial (Q02204)	Yeast	264	1	3	4.57097
P36112	MIC60	MIC60 - MICOS complex subunit MIC60 (P36112)	Yeast	540	1	2	5.38356
P36135	UTH1	UTH1 - Probable secreted beta-glucosidase UTH1 (P36135)	Yeast	365	1	76	4.40865
P23500	MRS4	MRS4 - Mitochondrial RNA-splicing protein MRS4 (P23500)	Yeast	304	1	260	2.29356
P36147	PAM17	PAM17 - Presequence translocated-associated motor subunit PAM17, mitochondrial (P36147)	Yeast	197	1	4	5.45383
P36151	YKR070W	YKR070W - Uncharacterized protein YKR070W (P36151)	Yeast	352	1	209	2.98543
P36152	DRE2	DRE2 - Fe-S cluster assembly protein DRE2 (P36152)	Yeast	348	1	142	3.19761
P36159	TRZ1	TRZ1 - Ribonuclease Z (P36159)	Yeast	838	1	744	2.04742
P36163	OMA1	OMA1 - Mitochondrial metalloendopeptidase OMA1 (P36163)	Yeast	345	1	5	3.98861
P54861	DNM1	DNM1 - Dynamin-related protein DNM1 (P54861)	Yeast	757	1	43	2.54214
P41800	MMM1	MMM1 - Maintenance of mitochondrial morphology protein 1 (P41800)	Yeast	426	1	128	2.76525
Q07799	LMO1	LMO1 - ELMO family protein LMO1 (Q07799)	Yeast	665	1	518	2.28121
P10592	SSA2	SSA2 - Heat shock protein SSA2 (P10592)	Yeast	639	1	249	4.88156
Q07843	IRC19	IRC19 - Increased recombination centers protein 19 (Q07843)	Yeast	230	1	36	3.21516
Q07953	SDO1	SDO1 - Ribosome maturation protein SDO1 (Q07953)	Yeast	250	1	7	2.95544
P54964	REX2	REX2 - Oligoribonuclease, mitochondrial (P54964)	Yeast	269	1	8	5.96828
Q12208	USB1	USB1 - U6 snRNA phosphodiesterase (Q12208)	Yeast	290	1	66	2.2674
P09368	PUT1	PUT1 - Proline dehydrogenase, mitochondrial (P09368)	Yeast	476	1	3	4.44675
Q8TGM6	TAR1	TAR1 - Protein TAR1 (Q8TGM6)	Yeast	124	1	66	4.7689
P10507	MAS1	MAS1 - Mitochondrial-processing peptidase subunit beta (P10507)	Yeast	462	1	2	5.31351
Q06236	SHH4	SHH4 - Mitochondrial inner membrane protein SHH4 (Q06236)	Yeast	168	1	2	4.84934
Q06324	MMR1	MMR1 - Mitochondrial MYO2 receptor-related protein 1 (Q06324)	Yeast	491	1	59	3.96153
Q05776	UPS1	UPS1 - Protein UPS1, mitochondrial (Q05776)	Yeast	175	1	10	2.44068
P32344	QRI5	QRI5 - Mitochondrial mRNA-processing protein COX24 (P32344)	Yeast	111	1	2	4.32569
P19882	HSP60	HSP60 - Heat shock protein 60, mitochondrial (P19882)	Yeast	572	1	2	5.52487
Q05867	YLR283W	YLR283W - Uncharacterized protein YLR283W, mitochondrial (Q05867)	Yeast	314	1	3	5.84558
Q12349	ATP14	ATP14 - ATP synthase subunit H, mitochondrial (Q12349)	Yeast	124	1	4	4.97942
P19414	ACO1	ACO1 - Aconitate hydratase, mitochondrial (P19414)	Yeast	778	1	2	4.14053
P36523	MRPL15	MRPL15 - 54S ribosomal protein L15, mitochondrial (P36523)	Yeast	253	1	6	4.71142
P49954	NIT3	NIT3 - Omega-amidase NIT3 (P49954)	Yeast	291	1	200	3.02443
P06168	ILV5	ILV5 - Ketol-acid reductoisomerase, mitochondrial (P06168)	Yeast	395	1	7	6.0044
Q05931	SSQ1	SSQ1 - Iron-sulfur cluster biogenesis chaperone, mitochondrial (Q05931)	Yeast	657	1	88	2.19685
P11325	NAM2	NAM2 - Leucine--tRNA ligase, mitochondrial (P11325)	Yeast	894	1	422	2.37431
P18496	ATP10	ATP10 - Mitochondrial ATPase complex subunit ATP10 (P18496)	Yeast	279	1	202	4.47311
P04039	COX8	COX8 - Cytochrome c oxidase subunit 8, mitochondrial (P04039)	Yeast	78	1	2	3.26982
Q3E7A6	YML007C-A	YML007C-A - Uncharacterized protein YML007C-A, mitochondrial (Q3E7A6)	Yeast	36	1	2	4.11073
P36533	MRPL39	MRPL39 - 54S ribosomal protein L39, mitochondrial (P36533)	Yeast	70	1	7	2.58719
P51998	YML6	YML6 - 54S ribosomal protein YmL6, mitochondrial (P51998)	Yeast	286	1	105	3.14634
Q03713	RCF1	RCF1 - Respiratory supercomplex factor 1, mitochondrial (Q03713)	Yeast	159	1	45	2.53643
Q04689	AIM32	AIM32 - Altered inheritance of mitochondria protein 32 (Q04689)	Yeast	311	1	2	4.00599
P00175	CYB2	CYB2 - Cytochrome b2, mitochondrial (P00175)	Yeast	591	1	19	3.69103
P25719	CPR3	CPR3 - Peptidyl-prolyl cis-trans isomerase C, mitochondrial (P25719)	Yeast	182	1	2	4.65137
Q02773	RPM2	RPM2 - Ribonuclease P protein component, mitochondrial (Q02773)	Yeast	1202	1	3	3.97102
P49017	COQ5	COQ5 - 2-methoxy-6-polyprenyl-1,4-benzoquinol methylase, mitochondrial (P49017)	Yeast	307	1	3	5.18455
P25298	RNA14	RNA14 - mRNA 3'-end-processing protein RNA14 (P25298)	Yeast	677	1	418	3.35818
Q04728	ARG7	ARG7 - Arginine biosynthesis bifunctional protein ArgJ, mitochondrial (Q04728)	Yeast	441	1	50	3.14829
Q02486	ABF2	ABF2 - ARS-binding factor 2, mitochondrial (Q02486)	Yeast	183	1	22	3.6766
P07246	ADH3	ADH3 - Alcohol dehydrogenase 3, mitochondrial (P07246)	Yeast	375	1	2	5.57988
Q03151	MTG1	MTG1 - Mitochondrial GTPase 1 (Q03151)	Yeast	367	1	165	3.20065
P07342	ILV2	ILV2 - Acetolactate synthase catalytic subunit, mitochondrial (P07342)	Yeast	687	1	13	5.88833
Q04487	SHH3	SHH3 - Mitochondrial inner membrane protein SHH3 (Q04487)	Yeast	196	1	2	4.76124
P40215	NDE1	NDE1 - External NADH-ubiquinone oxidoreductase 1, mitochondrial (P40215)	Yeast	560	1	3	5.24986
Q03798	AIM36	AIM36 - Altered inheritance of mitochondria protein 36, mitochondrial (Q03798)	Yeast	255	1	3	4.64281
Q03246	MRPS17	MRPS17 - 37S ribosomal protein S17, mitochondrial (Q03246)	Yeast	237	1	2	2.20122
Q03649	MGL2	MGL2 - Monoacylglycerol lipase (Q03649)	Yeast	449	1	269	3.44719
P14908	MTF1	MTF1 - Mitochondrial transcription factor 1 (P14908)	Yeast	341	1	165	5.21165
Q04013	YHM2	YHM2 - Citrate/oxoglutarate carrier protein (Q04013)	Yeast	314	1	173	2.51374
Q04814	YMR252C	YMR252C - Uncharacterized protein YMR252C (Q04814)	Yeast	134	1	2	3.57908
P28239	PPA2	PPA2 - Inorganic pyrophosphatase, mitochondrial (P28239)	Yeast	310	1	4	5.20558
P20084	MRPL33	MRPL33 - 54S ribosomal protein L33, mitochondrial (P20084)	Yeast	86	1	3	2.31164
Q03557	HER2	HER2 - Glutamyl-tRNA(Gln) amidotransferase subunit A, mitochondrial (Q03557)	Yeast	464	1	161	4.05078
P38921	PET8	PET8 - Putative mitochondrial carrier protein PET8 (P38921)	Yeast	284	1	36	2.14778
P28834	IDH1	IDH1 - Isocitrate dehydrogenase [NAD] subunit 1, mitochondrial (P28834)	Yeast	360	1	167	2.43023
P00424	COX5A	COX5A - Cytochrome c oxidase subunit 5A, mitochondrial (P00424)	Yeast	153	1	2	5.35827
P53944	MTQ1	MTQ1 - Mitochondrial MRF1 N(5)-glutamine methyltransferase MTQ1 (P53944)	Yeast	314	1	273	3.39399
P53937	SWS2	SWS2 - 37S ribosomal protein SWS2, mitochondrial (P53937)	Yeast	143	1	86	3.6141
P06208	LEU4	LEU4 - 2-isopropylmalate synthase (P06208)	Yeast	619	1	44	2.03949
P53921	YNL122C	YNL122C - 54S ribosomal protein bL35m (P53921)	Yeast	115	1	75	2.7355
P17898	CPT1	CPT1 - Cholinephosphotransferase 1 (P17898)	Yeast	393	1	8	2.48277
P49334	TOM22	TOM22 - Mitochondrial import receptor subunit TOM22 (P49334)	Yeast	152	1	69	3.23515
P53913	FYV6	FYV6 - Protein FYV6 (P53913)	Yeast	173	1	52	2.56136
P39006	PSD1	PSD1 - Phosphatidylserine decarboxylase proenzyme 1, mitochondrial (P39006)	Yeast	500	1	25	6.12085
P53869	MRX7	MRX7 - MIOREX complex component 7 (P53869)	Yeast	86	1	49	2.54389
P48567	PUS4	PUS4 - tRNA pseudouridine synthase 4 (P48567)	Yeast	403	1	274	2.87034
P42844	ZIM17	ZIM17 - Mitochondrial protein import protein ZIM17 (P42844)	Yeast	174	1	4	5.48637
P32453	ATP11	ATP11 - Protein ATP11, mitochondrial (P32453)	Yeast	318	1	2	4.25063
P00890	CIT1	CIT1 - Citrate synthase, mitochondrial (P00890)	Yeast	479	1	4	5.20472
P32910	RPC34	RPC34 - DNA-directed RNA polymerase III subunit RPC6 (P32910)	Yeast	317	1	113	2.77582
P53720	SMM1	SMM1 - tRNA-dihydrouridine(20) synthase [NAD(P)+] (P53720)	Yeast	384	1	290	2.08055
P53722	ATP23	ATP23 - Mitochondrial inner membrane protease ATP23 (P53722)	Yeast	227	1	166	4.15948
P53724	MRPL50	MRPL50 - 54S ribosomal protein L50, mitochondrial (P53724)	Yeast	139	1	6	4.2844
P25038	IFM1	IFM1 - Translation initiation factor IF-2, mitochondrial (P25038)	Yeast	676	1	3	2.55131
P48525	MSE1	MSE1 - Glutamate--tRNA ligase, mitochondrial (P48525)	Yeast	536	1	45	3.64203
P41911	GPD2	GPD2 - Glycerol-3-phosphate dehydrogenase [NAD(+)] 2, mitochondrial (P41911)	Yeast	440	1	4	5.91556
Q12322	YOL114C	YOL114C - Putative uncharacterized protein YOL114C (Q12322)	Yeast	202	1	103	2.18139
P18544	ARG8	ARG8 - Acetylornithine aminotransferase, mitochondrial (P18544)	Yeast	423	1	146	2.14406
P38910	HSP10	HSP10 - 10 kDa heat shock protein, mitochondrial (P38910)	Yeast	106	1	2	2.0037
P38909	CYC2	CYC2 - Cytochrome c mitochondrial import factor CYC2 (P38909)	Yeast	366	1	2	4.29625
P07143	CYT1	CYT1 - Cytochrome c1, heme protein, mitochondrial (P07143)	Yeast	309	1	2	5.07224
Q12166	LEU9	LEU9 - 2-isopropylmalate synthase 2, mitochondrial (Q12166)	Yeast	604	1	8	2.74553
Q12375	ORT1	ORT1 - Mitochondrial ornithine transporter 1 (Q12375)	Yeast	292	1	252	2.51375
Q12487	MRPL23	MRPL23 - 54S ribosomal protein L23, mitochondrial (Q12487)	Yeast	163	1	4	4.20615
P17558	PET123	PET123 - 37S ribosomal protein PET123, mitochondrial (P17558)	Yeast	318	1	88	3.58683
P13188	GLN4	GLN4 - Glutamine--tRNA ligase (P13188)	Yeast	809	1	517	2.17835
P16622	HEM15	HEM15 - Ferrochelatase, mitochondrial (P16622)	Yeast	393	1	3	5.89476
P02992	TUF1	TUF1 - Elongation factor Tu, mitochondrial (P02992)	Yeast	437	1	6	5.81555
Q12032	AIM41	AIM41 - Altered inheritance of mitochondria protein 41, mitochondrial (Q12032)	Yeast	185	1	2	4.90548
Q12056	ISU2	ISU2 - Iron sulfur cluster assembly protein 2, mitochondrial (Q12056)	Yeast	156	1	2	4.14682
P38523	MGE1	MGE1 - GrpE protein homolog, mitochondrial (P38523)	Yeast	228	1	3	5.62268
P07807	DFR1	DFR1 - Dihydrofolate reductase (P07807)	Yeast	211	1	59	2.93819
Q08651	ENV9	ENV9 - Probable oxidoreductase ENV9 (Q08651)	Yeast	330	1	150	4.38863
P38969	PNT1	PNT1 - Pentamidine resistance factor, mitochondrial (P38969)	Yeast	423	1	162	4.2177
Q12029	FSF1	FSF1 - Sideroflexin FSF1 (Q12029)	Yeast	327	1	157	2.13312
Q08742	RDL2	RDL2 - Thiosulfate sulfurtransferase RDL2, mitochondrial (Q08742)	Yeast	149	1	2	5.11331
Q08749	TIM18	TIM18 - Mitochondrial import inner membrane translocase subunit TIM18 (Q08749)	Yeast	192	1	17	3.38327
Q08774	RRG7	RRG7 - Required for respiratory growth protein 7, mitochondrial (Q08774)	Yeast	242	1	126	3.17717
P40825	ALA1	ALA1 - Alanine--tRNA ligase, mitochondrial (P40825)	Yeast	983	1	348	3.40671
P52489	PYK2	PYK2 - Pyruvate kinase 2 (P52489)	Yeast	506	1	410	5.46735
P24720	MNE1	MNE1 - Protein MNE1 (P24720)	Yeast	663	1	171	3.15595
Q08822	CIR2	CIR2 - Probable electron transfer flavoprotein-ubiquinone oxidoreductase, mitochondrial (Q08822)	Yeast	631	1	9	4.20502
P46367	ALD4	ALD4 - Potassium-activated aldehyde dehydrogenase, mitochondrial (P46367)	Yeast	519	1	2	4.68223
Q12089	AEP3	AEP3 - ATPase expression protein 3 (Q12089)	Yeast	606	1	187	5.1339
Q02608	MRPS16	MRPS16 - 37S ribosomal protein S16, mitochondrial (Q02608)	Yeast	121	1	2	4.93154
Q02784	GRX5	GRX5 - Monothiol glutaredoxin-5, mitochondrial (Q02784)	Yeast	150	1	2	5.05527
Q02776	TIM50	TIM50 - Mitochondrial import inner membrane translocase subunit TIM50 (Q02776)	Yeast	476	1	4	6.03777
Q12051	BTS1	BTS1 - Geranylgeranyl pyrophosphate synthase (Q12051)	Yeast	335	1	165	2.0491
P41921	GLR1	GLR1 - Glutathione reductase (P41921)	Yeast	483	1	2	3.07454
Q02888	INA17	INA17 - Inner membrane assembly complex subunit 17 (Q02888)	Yeast	182	1	3	5.56476
Q02883	FMP30	FMP30 - N-acyl-phosphatidylethanolamine-hydrolyzing phospholipase D, mitochondrial (Q02883)	Yeast	468	1	7	5.61418
P15179	MSD1	MSD1 - Aspartate--tRNA ligase, mitochondrial (P15179)	Yeast	658	1	2	3.17675
Q02981	YPL109C	YPL109C - ABC1 family protein YPL109C, mitochondrial (Q02981)	Yeast	657	1	2	5.06101
P19516	COX11	COX11 - Cytochrome c oxidase assembly protein COX11, mitochondrial (P19516)	Yeast	300	1	20	4.41591
Q03028	ODC1	ODC1 - Mitochondrial 2-oxodicarboxylate carrier 1 (Q03028)	Yeast	310	1	234	2.68777
Q03020	ISU1	ISU1 - Iron sulfur cluster assembly protein 1, mitochondrial (Q03020)	Yeast	165	1	4	5.23394
P36534	MRPL40	MRPL40 - 54S ribosomal protein L40, mitochondrial (P36534)	Yeast	297	1	2	3.46366
Q08970	MMT2	MMT2 - Mitochondrial metal transporter 2 (Q08970)	Yeast	484	1	20	4.92293
Q12184	YAH1	YAH1 - Adrenodoxin homolog, mitochondrial (Q12184)	Yeast	172	1	12	5.61575
P21306	ATP15	ATP15 - ATP synthase subunit epsilon, mitochondrial (P21306)	Yeast	62	1	2	3.29272
P43635	CIT3	CIT3 - Citrate synthase 3, mitochondrial (P43635)	Yeast	486	1	126	2.71205
Q12428	PDH1	PDH1 - Probable 2-methylcitrate dehydratase (Q12428)	Yeast	516	1	234	3.4577
Q12480	AIM45	AIM45 - Probable electron transfer flavoprotein subunit alpha, mitochondrial (Q12480)	Yeast	344	1	2	3.72821
P07263	HTS1	HTS1 - Histidine--tRNA ligase, mitochondrial (P07263)	Yeast	546	1	3	4.79339
P08425	MSF1	MSF1 - Phenylalanine--tRNA ligase, mitochondrial (P08425)	Yeast	469	1	350	2.96229
Q12181	TAH18	TAH18 - NADPH-dependent diflavin oxidoreductase 1 (Q12181)	Yeast	623	1	69	2.03736
P32331	YMC1	YMC1 - Mitochondrial glycine transporter YMC1 (P32331)	Yeast	307	1	266	2.34827
Q12350	JID1	JID1 - J domain-containing protein 1 (Q12350)	Yeast	301	1	255	2.09875
Q06090	MRPL51	MRPL51 - 54S ribosomal protein L51, mitochondrial (Q06090)	Yeast	140	1	2	3.57305
Q06109	RRG8	RRG8 - Required for respiratory growth protein 8, mitochondrial (Q06109)	Yeast	277	1	66	2.2354
P08593	MSS18	MSS18 - Protein MSS18 (P08593)	Yeast	268	1	44	3.42533
Q06524	SUE1	SUE1 - Protein SUE1, mitochondrial (Q06524)	Yeast	206	1	6	5.79681
P10663	MRP2	MRP2 - 37S ribosomal protein MRP2, mitochondrial (P10663)	Yeast	115	1	65	3.84018
Q96T52	IMMP2L	IMMP2L - Mitochondrial inner membrane protease subunit 2 (Q96T52)	Human	175	0
O75608	LYPLA1	LYPLA1 - Acyl-protein thioesterase 1 (O75608)	Human	230	0
Q9H3J6	MTRFR	MTRFR - Mitochondrial translation release factor in rescue (Q9H3J6)	Human	166	0
Q96LU5	IMMP1L	IMMP1L - Mitochondrial inner membrane protease subunit 1 (Q96LU5)	Human	166	0
P78537	BLOC1S1	BLOC1S1 - Biogenesis of lysosome-related organelles complex 1 subunit 1 (P78537)	Human	153	0
P56134	ATP5MF	ATP5MF - ATP synthase subunit f, mitochondrial (P56134)	Human	94	0
Q9BUR5	APOO	APOO - MICOS complex subunit MIC26 (Q9BUR5)	Human	198	0
Q96B49	TOMM6	TOMM6 - Mitochondrial import receptor subunit TOM6 homolog (Q96B49)	Human	74	0
P00395	MT-CO1	MT-CO1 - Cytochrome c oxidase subunit 1 (P00395)	Human	513	0
O95258	SLC25A14	SLC25A14 - Brain mitochondrial carrier protein 1 (O95258)	Human	325	0
Q9BSY4	CHCHD5	CHCHD5 - Coiled-coil-helix-coiled-coil-helix domain-containing protein 5 (Q9BSY4)	Human	110	0
Q6P587	FAHD1	FAHD1 - Acylpyruvase FAHD1, mitochondrial (Q6P587)	Human	224	0
P03891	MT-ND2	MT-ND2 - NADH-ubiquinone oxidoreductase chain 2 (P03891)	Human	347	0
P03905	MT-ND4	MT-ND4 - NADH-ubiquinone oxidoreductase chain 4 (P03905)	Human	459	0
P03915	MT-ND5	MT-ND5 - NADH-ubiquinone oxidoreductase chain 5 (P03915)	Human	603	0
Q9H2D1	SLC25A32	SLC25A32 - Mitochondrial folate transporter/carrier (Q9H2D1)	Human	315	0
Q9Y3D6	FIS1	FIS1 - Mitochondrial fission 1 protein (Q9Y3D6)	Human	152	0
O95847	SLC25A27	SLC25A27 - Mitochondrial uncoupling protein 4 (O95847)	Human	323	0
Q8TBP6	SLC25A40	SLC25A40 - Solute carrier family 25 member 40 (Q8TBP6)	Human	338	0
Q9NRN9	METTL5	METTL5 - rRNA N6-adenosine-methyltransferase METTL5 (Q9NRN9)	Human	209	0
Q96T66	NMNAT3	NMNAT3 - Nicotinamide/nicotinic acid mononucleotide adenylyltransferase 3 (Q96T66)	Human	252	0
Q9Y234	LIPT1	LIPT1 - Lipoyltransferase 1, mitochondrial (Q9Y234)	Human	373	0
O14957	UQCR11	UQCR11 - Cytochrome b-c1 complex subunit 10 (O14957)	Human	56	0
Q96C01	FAM136A	FAM136A - Protein FAM136A (Q96C01)	Human	138	0
Q8N4H5	TOMM5	TOMM5 - Mitochondrial import receptor subunit TOM5 homolog (Q8N4H5)	Human	51	0
O15239	NDUFA1	NDUFA1 - NADH dehydrogenase [ubiquinone] 1 alpha subcomplex subunit 1 (O15239)	Human	70	0
P00156	MT-CYB	MT-CYB - Cytochrome b (P00156)	Human	380	0
Q8N183	NDUFAF2	NDUFAF2 - NADH dehydrogenase [ubiquinone] 1 alpha subcomplex assembly factor 2 (Q8N183)	Human	169	0
Q9Y6G3	MRPL42	MRPL42 - 39S ribosomal protein L42, mitochondrial (Q9Y6G3)	Human	142	0
Q9NQE9	HINT3	HINT3 - Adenosine 5'-monophosphoramidase HINT3 (Q9NQE9)	Human	182	0
P50583	NUDT2	NUDT2 - Bis(5'-nucleosyl)-tetraphosphatase [asymmetrical] (P50583)	Human	147	0
O43169	CYB5B	CYB5B - Cytochrome b5 type B (O43169)	Human	150	0
Q969G6	RFK	RFK - Riboflavin kinase (Q969G6)	Human	155	0
P03928	MT-ATP8	MT-ATP8 - ATP synthase protein 8 (P03928)	Human	68	0
Q7Z5L4	SPATA19	SPATA19 - Spermatogenesis-associated protein 19, mitochondrial (Q7Z5L4)	Human	167	0
Q9BUP3	HTATIP2	HTATIP2 - Oxidoreductase HTATIP2 (Q9BUP3)	Human	242	0
P00414	MT-CO3	MT-CO3 - Cytochrome c oxidase subunit 3 (P00414)	Human	261	0
Q9H0R6	QRSL1	QRSL1 - Glutamyl-tRNA(Gln) amidotransferase subunit A, mitochondrial (Q9H0R6)	Human	528	0
P30041	PRDX6	PRDX6 - Peroxiredoxin-6 (P30041)	Human	224	0
Q969Q5	RAB24	RAB24 - Ras-related protein Rab-24 (Q969Q5)	Human	203	0
P03897	MT-ND3	MT-ND3 - NADH-ubiquinone oxidoreductase chain 3 (P03897)	Human	115	0
Q9Y3E5	PTRH2	PTRH2 - Peptidyl-tRNA hydrolase 2, mitochondrial (Q9Y3E5)	Human	179	0
Q9NYJ1	COA4	COA4 - Cytochrome c oxidase assembly factor 4 homolog, mitochondrial (Q9NYJ1)	Human	87	0
Q07812	BAX	BAX - Apoptosis regulator BAX (Q07812)	Human	192	0
Q8IVP5	FUNDC1	FUNDC1 - FUN14 domain-containing protein 1 (Q8IVP5)	Human	155	0
Q9NRV9	HEBP1	HEBP1 - Heme-binding protein 1 (Q9NRV9)	Human	189	0
Q15046	KARS1	KARS1 - Lysine--tRNA ligase (Q15046)	Human	597	0
Q96DA6	DNAJC19	DNAJC19 - Mitochondrial import inner membrane translocase subunit TIM14 (Q96DA6)	Human	116	0
O14548	COX7A2L	COX7A2L - Cytochrome c oxidase subunit 7A-related protein, mitochondrial (O14548)	Human	114	0
Q16881	TXNRD1	TXNRD1 - Thioredoxin reductase 1, cytoplasmic (Q16881)	Human	649	0
Q13907	IDI1	IDI1 - Isopentenyl-diphosphate Delta-isomerase 1 (Q13907)	Human	227	0
Q9BXK5	BCL2L13	BCL2L13 - Bcl-2-like protein 13 (Q9BXK5)	Human	485	0
P84085	ARF5	ARF5 - ADP-ribosylation factor 5 (P84085)	Human	180	0
P0DJ07	PET100	PET100 - Protein PET100 homolog, mitochondrial (P0DJ07)	Human	73	0
Q6IB77	GLYAT	GLYAT - Glycine N-acyltransferase (Q6IB77)	Human	296	0
P30536	TSPO	TSPO - Translocator protein (P30536)	Human	169	0
P02794	FTH1	FTH1 - Ferritin heavy chain (P02794)	Human	183	0
H0UI37	TSTD3	TSTD3 - Thiosulfate sulfurtransferase/rhodanese-like domain-containing protein 3 (H0UI37)	Human	97	0
Q9UKK9	NUDT5	NUDT5 - ADP-sugar pyrophosphatase (Q9UKK9)	Human	219	0
P00441	SOD1	SOD1 - Superoxide dismutase [Cu-Zn] (P00441)	Human	154	0
Q56VL3	OCIAD2	OCIAD2 - OCIA domain-containing protein 2 (Q56VL3)	Human	154	0
Q9BRQ6	CHCHD6	CHCHD6 - MICOS complex subunit MIC25 (Q9BRQ6)	Human	235	0
P07148	FABP1	FABP1 - Fatty acid-binding protein, liver (P07148)	Human	127	0
P07108	DBI	DBI - Acyl-CoA-binding protein (P07108)	Human	87	0
P22307	SCP2	SCP2 - Sterol carrier protein 2 (P22307)	Human	547	0
P56277	CMC4	CMC4 - Cx9C motif-containing protein 4 (P56277)	Human	68	0
P49773	HINT1	HINT1 - Adenosine 5'-monophosphoramidase HINT1 (P49773)	Human	126	0
P55957	BID	BID - BH3-interacting domain death agonist (P55957)	Human	195	0
P36404	ARL2	ARL2 - ADP-ribosylation factor-like protein 2 (P36404)	Human	184	0
P27338	MAOB	MAOB - Amine oxidase [flavin-containing] B (P27338)	Human	520	0
O14880	MGST3	MGST3 - Microsomal glutathione S-transferase 3 (O14880)	Human	152	0
P21549	AGXT	AGXT - Serine--pyruvate aminotransferase (P21549)	Human	392	0
Q8N5G0	SMIM20	SMIM20 - Small integral membrane protein 20 (Q8N5G0)	Human	67	0
Q96KF7	SMIM8	SMIM8 - Small integral membrane protein 8 (Q96KF7)	Human	97	0
P03886	MT-ND1	MT-ND1 - NADH-ubiquinone oxidoreductase chain 1 (P03886)	Human	318	0
Q16635	TAFAZZIN	TAFAZZIN - Tafazzin (Q16635)	Human	292	0
Q8IXL7	MSRB3	MSRB3 - Methionine-R-sulfoxide reductase B3 (Q8IXL7)	Human	192	0
Q6P4A7	SFXN4	SFXN4 - Sideroflexin-4 (Q6P4A7)	Human	337	0
P32119	PRDX2	PRDX2 - Peroxiredoxin-2 (P32119)	Human	198	0
Q99766	DMAC2L	DMAC2L - ATP synthase subunit s, mitochondrial (Q99766)	Human	215	0
Q96IX5	ATP5MK	ATP5MK - ATP synthase membrane subunit K, mitochondrial (Q96IX5)	Human	58	0
Q6UWS5	PET117	PET117 - Protein PET117 homolog, mitochondrial (Q6UWS5)	Human	81	0
P40305	IFI27	IFI27 - Interferon alpha-inducible protein 27, mitochondrial (P40305)	Human	122	0
Q08257	CRYZ	CRYZ - Quinone oxidoreductase (Q08257)	Human	329	0
Q15388	TOMM20	TOMM20 - Mitochondrial import receptor subunit TOM20 homolog (Q15388)	Human	145	0
Q96BR5	COA7	COA7 - Cytochrome c oxidase assembly factor 7 (Q96BR5)	Human	231	0
Q9C002	NMES1	NMES1 - Normal mucosa of esophagus-specific gene 1 protein (Q9C002)	Human	83	0
Q99497	PARK7	PARK7 - Parkinson disease protein 7 (Q99497)	Human	189	0
P03901	MT-ND4L	MT-ND4L - NADH-ubiquinone oxidoreductase chain 4L (P03901)	Human	98	0
Q9BRT2	UQCC2	UQCC2 - Ubiquinol-cytochrome-c reductase complex assembly factor 2 (Q9BRT2)	Human	126	0
O95900	TRUB2	TRUB2 - Mitochondrial mRNA pseudouridine synthase TRUB2 (O95900)	Human	331	0
Q6UW78	UQCC3	UQCC3 - Ubiquinol-cytochrome-c reductase complex assembly factor 3 (Q6UW78)	Human	93	0
Q13162	PRDX4	PRDX4 - Peroxiredoxin-4 (Q13162)	Human	271	0
P22234	PAICS	PAICS - Multifunctional protein ADE2 (P22234)	Human	425	0
Q13794	PMAIP1	PMAIP1 - Phorbol-12-myristate-13-acetate-induced protein 1 (Q13794)	Human	54	0
Q9Y2W6	TDRKH	TDRKH - Tudor and KH domain-containing protein (Q9Y2W6)	Human	561	0
Q6J4K2	SLC8B1	SLC8B1 - Mitochondrial sodium/calcium exchanger protein (Q6J4K2)	Human	584	0
Q13323	BIK	BIK - Bcl-2-interacting killer (Q13323)	Human	160	0
Q6P444	MTFR2	MTFR2 - Mitochondrial fission regulator 2 (Q6P444)	Human	385	0
P36969	GPX4	GPX4 - Phospholipid hydroperoxide glutathione peroxidase (P36969)	Human	197	0
Q6UXN7	TOMM20L	TOMM20L - TOMM20-like protein 1 (Q6UXN7)	Human	152	0
P21964	COMT	COMT - Catechol O-methyltransferase (P21964)	Human	271	0
Q9BUV8	RAB5IF	RAB5IF - Respirasome Complex Assembly Factor 1 (Q9BUV8)	Human	137	0
Q96GE9	DMAC1	DMAC1 - Distal membrane-arm assembly complex protein 1 (Q96GE9)	Human	116	0
Q6P4H8	ATPSCKMT	ATPSCKMT - ATP synthase subunit C lysine N-methyltransferase (Q6P4H8)	Human	233	0
Q9NX74	DUS2	DUS2 - tRNA-dihydrouridine(20) synthase [NAD(P)+]-like (Q9NX74)	Human	493	0
Q15785	TOMM34	TOMM34 - Mitochondrial import receptor subunit TOM34 (Q15785)	Human	309	0
O75438	NDUFB1	NDUFB1 - NADH dehydrogenase [ubiquinone] 1 beta subcomplex subunit 1 (O75438)	Human	58	0
Q14790	CASP8	CASP8 - Caspase-8 (Q14790)	Human	479	0
Q07817	BCL2L1	BCL2L1 - Bcl-2-like protein 1 (Q07817)	Human	233	0
Q4J6C6	PREPL	PREPL - Prolyl endopeptidase-like (Q4J6C6)	Human	727	0
Q96AY3	FKBP10	FKBP10 - Peptidyl-prolyl cis-trans isomerase FKBP10 (Q96AY3)	Human	582	0
Q16548	BCL2A1	BCL2A1 - Bcl-2-related protein A1 (Q16548)	Human	175	0
P42574	CASP3	CASP3 - Caspase-3 (P42574)	Human	277	0
P03923	MT-ND6	MT-ND6 - NADH-ubiquinone oxidoreductase chain 6 (P03923)	Human	174	0
Q13686	ALKBH1	ALKBH1 - Nucleic acid dioxygenase ALKBH1 (Q13686)	Human	389	0
Q9Y6J8	STYXL1	STYXL1 - Serine/threonine/tyrosine-interacting-like protein 1 (Q9Y6J8)	Human	313	0
P56962	STX17	STX17 - Syntaxin-17 (P56962)	Human	302	0
Q9HBL7	PLGRKT	PLGRKT - Plasminogen receptor (KT) (Q9HBL7)	Human	147	0
P06746	POLB	POLB - DNA polymerase beta (P06746)	Human	335	0
Q7L4S7	ARMCX6	ARMCX6 - Protein ARMCX6 (Q7L4S7)	Human	300	0
Q8N3J2	METTL4	METTL4 - N(6)-adenine-specific methyltransferase METTL4 (Q8N3J2)	Human	472	0
Q8N9F0	NAT8L	NAT8L - N-acetylaspartate synthetase (Q8N9F0)	Human	302	0
P59942	MCCD1	MCCD1 - Mitochondrial coiled-coil domain protein 1 (P59942)	Human	119	0
A0A0B4J2F0	PIGBOS1	PIGBOS1 - Protein PIGBOS1 (A0A0B4J2F0)	Human	54	0
O95563	MPC2	MPC2 - Mitochondrial pyruvate carrier 2 (O95563)	Human	127	0
P56381	ATP5F1E	ATP5F1E - ATP synthase subunit epsilon, mitochondrial (P56381)	Human	51	0
Q00325	SLC25A3	SLC25A3 - Phosphate carrier protein, mitochondrial (Q00325)	Human	362	0
Q9UDW1	UQCR10	UQCR10 - Cytochrome b-c1 complex subunit 9 (Q9UDW1)	Human	63	0
P62072	TIMM10	TIMM10 - Mitochondrial import inner membrane translocase subunit Tim10 (P62072)	Human	90	0
P07919	UQCRH	UQCRH - Cytochrome b-c1 complex subunit 6, mitochondrial (P07919)	Human	91	0
P56385	ATP5ME	ATP5ME - ATP synthase subunit e, mitochondrial (P56385)	Human	69	0
Q6UXV4	APOOL	APOOL - MICOS complex subunit MIC27 (Q6UXV4)	Human	268	0
Q9Y5J7	TIMM9	TIMM9 - Mitochondrial import inner membrane translocase subunit Tim9 (Q9Y5J7)	Human	89	0
Q9Y5L4	TIMM13	TIMM13 - Mitochondrial import inner membrane translocase subunit Tim13 (Q9Y5L4)	Human	95	0
O43772	SLC25A20	SLC25A20 - Mitochondrial carnitine/acylcarnitine carrier protein (O43772)	Human	301	0
Q14061	COX17	COX17 - Cytochrome c oxidase copper chaperone (Q14061)	Human	63	0
P14854	COX6B1	COX6B1 - Cytochrome c oxidase subunit 6B1 (P14854)	Human	86	0
P21796	VDAC1	VDAC1 - Voltage-dependent anion-selective channel protein 1 (P21796)	Human	283	0
Q6YN16	HSDL2	HSDL2 - Hydroxysteroid dehydrogenase-like protein 2 (Q6YN16)	Human	418	0
Q5JTJ3	COA6	COA6 - Cytochrome c oxidase assembly factor 6 homolog (Q5JTJ3)	Human	125	0
Q9P032	NDUFAF4	NDUFAF4 - NADH dehydrogenase [ubiquinone] 1 alpha subcomplex assembly factor 4 (Q9P032)	Human	175	0
Q9Y5J9	TIMM8B	TIMM8B - Mitochondrial import inner membrane translocase subunit Tim8 B (Q9Y5J9)	Human	83	0
Q9NRP2	CMC2	CMC2 - COX assembly mitochondrial protein 2 homolog (Q9NRP2)	Human	79	0
Q8NI37	PPTC7	PPTC7 - Protein phosphatase PTC7 homolog (Q8NI37)	Human	304	0
Q9Y3B7	MRPL11	MRPL11 - 39S ribosomal protein L11, mitochondrial (Q9Y3B7)	Human	192	0
Q15119	PDK2	PDK2 - [Pyruvate dehydrogenase (acetyl-transferring)] kinase isozyme 2, mitochondrial (Q15119)	Human	407	0
Q16718	NDUFA5	NDUFA5 - NADH dehydrogenase [ubiquinone] 1 alpha subcomplex subunit 5 (Q16718)	Human	116	0
O95139	NDUFB6	NDUFB6 - NADH dehydrogenase [ubiquinone] 1 beta subcomplex subunit 6 (O95139)	Human	128	0
O75431	MTX2	MTX2 - Metaxin-2 (O75431)	Human	263	0
P45880	VDAC2	VDAC2 - Voltage-dependent anion-selective channel protein 2 (P45880)	Human	294	0
Q9P0U1	TOMM7	TOMM7 - Mitochondrial import receptor subunit TOM7 homolog (Q9P0U1)	Human	55	0
Q7Z7K0	CMC1	CMC1 - COX assembly mitochondrial protein homolog (Q7Z7K0)	Human	106	0
Q969M1	TOMM40L	TOMM40L - Mitochondrial import receptor subunit TOM40B (Q969M1)	Human	308	0
O43920	NDUFS5	NDUFS5 - NADH dehydrogenase [ubiquinone] iron-sulfur protein 5 (O43920)	Human	106	0
Q9UIJ7	AK3	AK3 - GTP:AMP phosphotransferase AK3, mitochondrial (Q9UIJ7)	Human	227	0
P99999	CYCS	CYCS - Cytochrome c (P99999)	Human	105	0
P53701	HCCS	HCCS - Holocytochrome c-type synthase (P53701)	Human	268	0
O95182	NDUFA7	NDUFA7 - NADH dehydrogenase [ubiquinone] 1 alpha subcomplex subunit 7 (O95182)	Human	113	0
P49189	ALDH9A1	ALDH9A1 - 4-trimethylaminobutyraldehyde dehydrogenase (P49189)	Human	494	0
Q9Y584	TIMM22	TIMM22 - Mitochondrial import inner membrane translocase subunit Tim22 (Q9Y584)	Human	194	0
P82921	MRPS21	MRPS21 - 28S ribosomal protein S21, mitochondrial (P82921)	Human	87	0
Q8TCC3	MRPL30	MRPL30 - 39S ribosomal protein L30, mitochondrial (Q8TCC3)	Human	161	0
P38117	ETFB	ETFB - Electron transfer flavoprotein subunit beta (P38117)	Human	255	0
P15954	COX7C	COX7C - Cytochrome c oxidase subunit 7C, mitochondrial (P15954)	Human	63	0
Q9NX63	CHCHD3	CHCHD3 - MICOS complex subunit MIC19 (Q9NX63)	Human	227	0
Q9UJS0	SLC25A13	SLC25A13 - Calcium-binding mitochondrial carrier protein Aralar2 (Q9UJS0)	Human	675	0
Q6IPR1	ETFRF1	ETFRF1 - Electron transfer flavoprotein regulatory factor 1 (Q6IPR1)	Human	90	0
P00846	MT-ATP6	MT-ATP6 - ATP synthase subunit a (P00846)	Human	226	0
P00403	MT-CO2	MT-CO2 - Cytochrome c oxidase subunit 2 (P00403)	Human	227	0
Q9BVV7	TIMM21	TIMM21 - Mitochondrial import inner membrane translocase subunit Tim21 (Q9BVV7)	Human	248	0
P51970	NDUFA8	NDUFA8 - NADH dehydrogenase [ubiquinone] 1 alpha subcomplex subunit 8 (P51970)	Human	172	0
Q9Y619	SLC25A15	SLC25A15 - Mitochondrial ornithine transporter 1 (Q9Y619)	Human	301	0
P56181	NDUFV3	NDUFV3 - NADH dehydrogenase [ubiquinone] flavoprotein 3, mitochondrial (P56181)	Human	108	0
Q9NZ45	CISD1	CISD1 - CDGSH iron-sulfur domain-containing protein 1 (Q9NZ45)	Human	108	0
P82932	MRPS6	MRPS6 - 28S ribosomal protein S6, mitochondrial (P82932)	Human	125	0
P14927	UQCRB	UQCRB - Cytochrome b-c1 complex subunit 7 (P14927)	Human	111	0
O75947	ATP5PD	ATP5PD - ATP synthase subunit d, mitochondrial (O75947)	Human	161	0
O75964	ATP5MG	ATP5MG - ATP synthase subunit g, mitochondrial (O75964)	Human	103	0
Q4VC31	MIX23	MIX23 - Protein MIX23 (Q4VC31)	Human	144	0
Q9NQR4	NIT2	NIT2 - Omega-amidase NIT2 (Q9NQR4)	Human	276	0
Q8N4Q1	CHCHD4	CHCHD4 - Mitochondrial intermembrane space import and assembly protein 40 (Q8N4Q1)	Human	142	0
Q86WW8	COA5	COA5 - Cytochrome c oxidase assembly factor 5 (Q86WW8)	Human	74	0
P82663	MRPS25	MRPS25 - 28S ribosomal protein S25, mitochondrial (P82663)	Human	173	0
Q9P0S2	COX16	COX16 - Cytochrome c oxidase assembly protein COX16 homolog, mitochondrial (Q9P0S2)	Human	106	0
Q9NPJ3	ACOT13	ACOT13 - Acyl-coenzyme A thioesterase 13 (Q9NPJ3)	Human	140	0
Q8N945	PRELID2	PRELID2 - PRELI domain-containing protein 2 (Q8N945)	Human	189	0
P17568	NDUFB7	NDUFB7 - NADH dehydrogenase [ubiquinone] 1 beta subcomplex subunit 7 (P17568)	Human	137	0
Q5XKP0	MICOS13	MICOS13 - MICOS complex subunit MIC13 (Q5XKP0)	Human	118	0
Q99714	HSD17B10	HSD17B10 - 3-hydroxyacyl-CoA dehydrogenase type-2 (Q99714)	Human	261	0
P52758	RIDA	RIDA - 2-iminobutanoate/2-iminopropanoate deaminase (P52758)	Human	137	0
P35270	SPR	SPR - Sepiapterin reductase (P35270)	Human	261	0
P39210	MPV17	MPV17 - Protein Mpv17 (P39210)	Human	176	0
O60220	TIMM8A	TIMM8A - Mitochondrial import inner membrane translocase subunit Tim8 A (O60220)	Human	97	0
Q9Y277	VDAC3	VDAC3 - Voltage-dependent anion-selective channel protein 3 (Q9Y277)	Human	283	0
Q9Y5U8	MPC1	MPC1 - Mitochondrial pyruvate carrier 1 (Q9Y5U8)	Human	109	0
Q9Y2Q3	GSTK1	GSTK1 - Glutathione S-transferase kappa 1 (Q9Y2Q3)	Human	226	0
P61604	HSPE1	HSPE1 - 10 kDa heat shock protein, mitochondrial (P61604)	Human	102	0
Q6P161	MRPL54	MRPL54 - 39S ribosomal protein L54, mitochondrial (Q6P161)	Human	138	0
O43715	TRIAP1	TRIAP1 - TP53-regulated inhibitor of apoptosis 1 (O43715)	Human	76	0
P54819	AK2	AK2 - Adenylate kinase 2, mitochondrial (P54819)	Human	239	0
O95167	NDUFA3	NDUFA3 - NADH dehydrogenase [ubiquinone] 1 alpha subcomplex subunit 3 (O95167)	Human	84	0
Q9H9B4	SFXN1	SFXN1 - Sideroflexin-1 (Q9H9B4)	Human	322	0
Q86SX6	GLRX5	GLRX5 - Glutaredoxin-related protein 5, mitochondrial (Q86SX6)	Human	157	0
Q9BQT8	SLC25A21	SLC25A21 - Mitochondrial 2-oxodicarboxylate carrier (Q9BQT8)	Human	299	0
Q9NRP4	SDHAF3	SDHAF3 - Succinate dehydrogenase assembly factor 3, mitochondrial (Q9NRP4)	Human	125	0
Q9Y3B1	PRELID3B	PRELID3B - PRELI domain containing protein 3B (Q9Y3B1)	Human	194	0
O43676	NDUFB3	NDUFB3 - NADH dehydrogenase [ubiquinone] 1 beta subcomplex subunit 3 (O43676)	Human	98	0
Q9Y5J6	TIMM10B	TIMM10B - Mitochondrial import inner membrane translocase subunit Tim10 B (Q9Y5J6)	Human	103	0
O00483	NDUFA4	NDUFA4 - Cytochrome c oxidase subunit NDUFA4 (O00483)	Human	81	0
Q9P0J0	NDUFA13	NDUFA13 - NADH dehydrogenase [ubiquinone] 1 alpha subcomplex subunit 13 (Q9P0J0)	Human	144	0
P17152	TMEM11	TMEM11 - Transmembrane protein 11, mitochondrial (P17152)	Human	192	0
Q5T160	RARS2	RARS2 - Probable arginine--tRNA ligase, mitochondrial (Q5T160)	Human	578	0
Q86Y39	NDUFA11	NDUFA11 - NADH dehydrogenase [ubiquinone] 1 alpha subcomplex subunit 11 (Q86Y39)	Human	141	0
P49789	FHIT	FHIT - Bis(5'-adenosyl)-triphosphatase (P49789)	Human	147	0
P56378	ATP5MJ	ATP5MJ - ATP synthase subunit ATP5MJ, mitochondrial (P56378)	Human	58	0
O43708	GSTZ1	GSTZ1 - Maleylacetoacetate isomerase (O43708)	Human	216	0
Q9UKG9	CROT	CROT - Peroxisomal carnitine O-octanoyltransferase (Q9UKG9)	Human	612	0
Q49B96	COX19	COX19 - Cytochrome c oxidase assembly protein COX19 (Q49B96)	Human	90	0
P00401	COX1	COX1 - Cytochrome c oxidase subunit 1 (P00401)	Yeast	534	0
Q9ZZX0	AI5_BETA	AI5_BETA - Intron-encoded DNA endonuclease aI5 beta (Q9ZZX0)	Yeast	354	0
P00856	ATP8	ATP8 - ATP synthase protein 8 (P00856)	Yeast	48	0
P00854	ATP6	ATP6 - ATP synthase subunit a (P00854)	Yeast	259	0
P00163	COB	COB - Cytochrome b (P00163)	Yeast	385	0
P03873	BI2	BI2 - Cytochrome b mRNA maturase bI2 (P03873)	Yeast	423	0
P61829	OLI1	OLI1 - ATP synthase subunit 9, mitochondrial (P61829)	Yeast	76	0
P03882	SCEI	SCEI - Intron-encoded endonuclease I-SceI (P03882)	Yeast	235	0
P00410	COX2	COX2 - Cytochrome c oxidase subunit 2 (P00410)	Yeast	251	0
P03881	Q0255	Q0255 - Uncharacterized mitochondrial protein RF1 (P03881)	Yeast	472	0
P00420	COX3	COX3 - Cytochrome c oxidase subunit 3 (P00420)	Yeast	269	0
P31378	NTG1	NTG1 - Endonuclease III homolog 1 (P31378)	Yeast	399	0
P06182	CYC3	CYC3 - Holocytochrome-c synthase (P06182)	Yeast	269	0
Q3E793	BOL1	BOL1 - BolA-like protein 1 (Q3E793)	Yeast	110	0
P39707	SEN34	SEN34 - tRNA-splicing endonuclease subunit SEN34 (P39707)	Yeast	275	0
P0C268	YBL039W-B	YBL039W-B - Uncharacterized protein YBL039W-B (P0C268)	Yeast	59	0
P34220	YBL055C	YBL055C - Deoxyribonuclease Tat-D (P34220)	Yeast	418	0
Q3E7A4	CMC2	CMC2 - COX assembly mitochondrial protein 2 (Q3E7A4)	Yeast	109	0
P38175	MRP21	MRP21 - 37S ribosomal protein MRP21, mitochondrial (P38175)	Yeast	177	0
P38172	MRX3	MRX3 - MIOREX complex component 3 (P38172)	Yeast	270	0
P38169	BNA4	BNA4 - Kynurenine 3-monooxygenase (P38169)	Yeast	460	0
P38162	MIX23	MIX23 - Mitochondrial intermembrane space cysteine motif-containing protein MIX23 (P38162)	Yeast	196	0
P38218	POA1	POA1 - ADP-ribose 1''-phosphate phosphatase (P38218)	Yeast	177	0
P38075	PDX3	PDX3 - Pyridoxamine 5'-phosphate oxidase (P38075)	Yeast	228	0
P38289	EXO5	EXO5 - Exonuclease V, mitochondrial (P38289)	Yeast	585	0
P38122	ECM31	ECM31 - 3-methyl-2-oxobutanoate hydroxymethyltransferase (P38122)	Yeast	312	0
P38127	RIM2	RIM2 - Mitochondrial carrier protein RIM2 (P38127)	Yeast	377	0
P12709	PGI1	PGI1 - Glucose-6-phosphate isomerase (P12709)	Yeast	554	0
Q2V2Q3	YBR201C-A	YBR201C-A - Putative uncharacterized protein YBR201C-A (Q2V2Q3)	Yeast	67	0
P38325	OM14	OM14 - Mitochondrial outer membrane protein OM14 (P38325)	Yeast	134	0
P38143	GPX2	GPX2 - Glutathione peroxidase-like peroxiredoxin 2 (P38143)	Yeast	162	0
P33759	MRPS5	MRPS5 - 37S ribosomal protein S5, mitochondrial (P33759)	Yeast	307	0
P38341	MIC12	MIC12 - MICOS complex subunit MIC12 (P38341)	Yeast	106	0
P36526	MRPL27	MRPL27 - 54S ribosomal protein L27, mitochondrial (P36526)	Yeast	146	0
Q96VH4	HBN1	HBN1 - Putative nitroreductase HBN1 (Q96VH4)	Yeast	193	0
P25566	MXR2	MXR2 - Peptide methionine sulfoxide reductase 2 (P25566)	Yeast	168	0
P25576	POF1	POF1 - Nicotinamide mononucleotide adenylyltransferase (P25576)	Yeast	258	0
P25375	PRD1	PRD1 - Saccharolysin (P25375)	Yeast	712	0
P25348	MRPL32	MRPL32 - 54S ribosomal protein L32, mitochondrial (P25348)	Yeast	183	0
P08679	CIT2	CIT2 - Citrate synthase, peroxisomal (P08679)	Yeast	460	0
P00560	PGK1	PGK1 - Phosphoglycerate kinase (P00560)	Yeast	416	0
P25642	IMG2	IMG2 - 54S ribosomal protein IMG2, mitochondrial (P25642)	Yeast	146	0
P25646	PTC6	PTC6 - [Pyruvate dehydrogenase [acetyl-transferring]]-phosphatase 2, mitochondrial (P25646)	Yeast	442	0
O75012	MRP10	MRP10 - 37S ribosomal protein MRP10, mitochondrial (O75012)	Yeast	95	0
P07255	COX9	COX9 - Cytochrome c oxidase subunit 9, mitochondrial (P07255)	Yeast	59	0
P40990	MSS2	MSS2 - Protein MSS2, mitochondrial (P40990)	Yeast	351	0
P01098	STF1	STF1 - ATPase-stabilizing factor 9 kDa, mitochondrial (P01098)	Yeast	86	0
Q12082	YDL157C	YDL157C - Uncharacterized protein YDL157C, mitochondrial (Q12082)	Yeast	118	0
Q12328	TIM22	TIM22 - Mitochondrial import inner membrane translocase subunit TIM22 (Q12328)	Yeast	207	0
Q07648	DTD1	DTD1 - D-aminoacyl-tRNA deacylase (Q07648)	Yeast	150	0
P48015	GCV1	GCV1 - Aminomethyltransferase, mitochondrial (P48015)	Yeast	400	0
Q04341	MIX14	MIX14 - Mitochondrial intermembrane space cysteine motif-containing protein MIX14 (Q04341)	Yeast	121	0
P00942	TPI1	TPI1 - Triosephosphate isomerase (P00942)	Yeast	248	0
P54857	TGL2	TGL2 - Triacylglycerol lipase 2 (P54857)	Yeast	326	0
P38958	PET100	PET100 - Protein PET100, mitochondrial (P38958)	Yeast	111	0
P14832	CPR1	CPR1 - Peptidyl-prolyl cis-trans isomerase (P14832)	Yeast	162	0
Q03954	SPC19	SPC19 - DASH complex subunit SPC19 (Q03954)	Yeast	165	0
P07170	ADK1	ADK1 - Adenylate kinase (P07170)	Yeast	222	0
Q04935	COX20	COX20 - Cytochrome c oxidase assembly protein COX20, mitochondrial (Q04935)	Yeast	205	0
Q03778	FMN1	FMN1 - Riboflavin kinase (Q03778)	Yeast	218	0
Q12086	DIN7	DIN7 - DNA damage-inducible protein DIN7 (Q12086)	Yeast	430	0
P04803	MSW1	MSW1 - Tryptophan--tRNA ligase, mitochondrial (P04803)	Yeast	379	0
Q05530	YDR286C	YDR286C - Glutaredoxin-like protein YDR286C (Q05530)	Yeast	114	0
P49775	HNT2	HNT2 - Bis(5'-adenosyl)-triphosphatase (P49775)	Yeast	206	0
P81449	TIM11	TIM11 - ATP synthase subunit e, mitochondrial (P81449)	Yeast	96	0
P10662	MRP1	MRP1 - 37S ribosomal protein MRP1, mitochondrial (P10662)	Yeast	321	0
P29509	TRR1	TRR1 - Thioredoxin reductase 1 (P29509)	Yeast	319	0
Q3E785	SDH6	SDH6 - Succinate dehydrogenase assembly factor 1, mitochondrial (Q3E785)	Yeast	79	0
Q3E6R5	YDR381C-A	YDR381C-A - Uncharacterized mitochondrial outer membrane protein YDR381C-A (Q3E6R5)	Yeast	114	0
Q04406	EMI1	EMI1 - Early meiotic induction protein 1 (Q04406)	Yeast	187	0
P17695	GRX2	GRX2 - Glutaredoxin-2 (P17695)	Yeast	143	0
P00128	QCR7	QCR7 - Cytochrome b-c1 complex subunit 7, mitochondrial (P00128)	Yeast	127	0
P39953	YEA6	YEA6 - Mitochondrial nicotinamide adenine dinucleotide transporter 2 (P39953)	Yeast	335	0
O74700	TIM9	TIM9 - Mitochondrial import inner membrane translocase subunit TIM9 (O74700)	Yeast	87	0
P00045	CYC7	CYC7 - Cytochrome c isoform 2 (P00045)	Yeast	113	0
Q05676	SOM1	SOM1 - Protein SOM1, mitochondrial (Q05676)	Yeast	74	0
P40012	HEM14	HEM14 - Protoporphyrinogen oxidase (P40012)	Yeast	539	0
Q6Q560	ISD11	ISD11 - Protein ISD11 (Q6Q560)	Yeast	94	0
P40035	PIC2	PIC2 - Mitochondrial phosphate carrier protein 2 (P40035)	Yeast	300	0
P40037	HMF1	HMF1 - Protein HMF1 (P40037)	Yeast	129	0
Q02771	PET117	PET117 - Protein PET117, mitochondrial (Q02771)	Yeast	107	0
P40060	IES5	IES5 - Ino eighty subunit 5 (P40060)	Yeast	125	0
P21269	CCA1	CCA1 - CCA tRNA nucleotidyltransferase, mitochondrial (P21269)	Yeast	546	0
P43588	RPN11	RPN11 - Ubiquitin carboxyl-terminal hydrolase RPN11 (P43588)	Yeast	306	0
P43594	MIC19	MIC19 - MICOS complex subunit MIC19 (P43594)	Yeast	170	0
Q8TGU2	YFR032C-B	YFR032C-B - Uncharacterized protein YFR032C-B (Q8TGU2)	Yeast	87	0
P00127	QCR6	QCR6 - Cytochrome b-c1 complex subunit 6, mitochondrial (P00127)	Yeast	147	0
P53193	JAC1	JAC1 - J-type co-chaperone JAC1, mitochondrial (P53193)	Yeast	184	0
P53170	PKP2	PKP2 - [Pyruvate dehydrogenase (acetyl-transferring)] kinase 2, mitochondrial (P53170)	Yeast	491	0
P53166	MRH4	MRH4 - ATP-dependent RNA helicase MRH4, mitochondrial (P53166)	Yeast	561	0
P53157	MPC1	MPC1 - Mitochondrial pyruvate carrier 1 (P53157)	Yeast	130	0
P32579	SUA5	SUA5 - Threonylcarbamoyl-AMP synthase (P32579)	Yeast	426	0
P32799	COX13	COX13 - Cytochrome c oxidase subunit 13, mitochondrial (P32799)	Yeast	129	0
P53081	NIF3	NIF3 - NGG1-interacting factor 3 (P53081)	Yeast	288	0
P53077	MTC3	MTC3 - Maintenance of telomere capping protein 3, mitochondrial (P53077)	Yeast	123	0
P10127	ADH4	ADH4 - Alcohol dehydrogenase 4 (P10127)	Yeast	382	0
P53206	MCY1	MCY1 - Putative mitochondrial cysteine synthase (P53206)	Yeast	393	0
P28737	MSP1	MSP1 - Outer mitochondrial transmembrane helix translocase (P28737)	Yeast	362	0
P27882	ERV1	ERV1 - Mitochondrial FAD-linked sulfhydryl oxidase ERV1 (P27882)	Yeast	189	0
P32564	SCM4	SCM4 - Protein SCM4 (P32564)	Yeast	187	0
P26263	PDC6	PDC6 - Pyruvate decarboxylase isozyme 3 (P26263)	Yeast	563	0
P53260	GTF1	GTF1 - Glutamyl-tRNA(Gln) amidotransferase subunit F, mitochondrial (P53260)	Yeast	183	0
P40961	PHB1	PHB1 - Prohibitin-1 (P40961)	Yeast	287	0
P48237	CCM1	CCM1 - Mitochondrial group I intron splicing factor CCM1 (P48237)	Yeast	864	0
P22438	MSM1	MSM1 - Methionine--tRNA ligase, mitochondrial (P22438)	Yeast	575	0
P37267	CBP4	CBP4 - Assembly factor CBP4 (P37267)	Yeast	147	0
P53299	TIM13	TIM13 - Mitochondrial import inner membrane translocase subunit TIM13 (P53299)	Yeast	105	0
P22289	QCR9	QCR9 - Cytochrome b-c1 complex subunit 9, mitochondrial (P22289)	Yeast	66	0
P42935	ELP2	ELP2 - Elongator complex protein 2 (P42935)	Yeast	788	0
P42940	CIR1	CIR1 - Probable electron transfer flavoprotein subunit beta (P42940)	Yeast	261	0
P53305	RSM27	RSM27 - Mitochondrial 37S ribosomal protein S27 (P53305)	Yeast	110	0
P00924	ENO1	ENO1 - Enolase 1 (P00924)	Yeast	437	0
P53320	MTM1	MTM1 - Mitochondrial carrier protein MTM1 (P53320)	Yeast	366	0
P38709	YHL012W	YHL012W - Probable UTP--glucose-1-phosphate uridylyltransferase (P38709)	Yeast	493	0
P38746	YLF2	YLF2 - Obg-like ATPase homolog (P38746)	Yeast	405	0
P38744	YHL018W	YHL018W - Putative pterin-4-alpha-carbinolamine dehydratase (P38744)	Yeast	120	0
P37299	QCR10	QCR10 - Cytochrome b-c1 complex subunit 10, mitochondrial (P37299)	Yeast	77	0
P87108	TIM10	TIM10 - Mitochondrial import inner membrane translocase subunit TIM10 (P87108)	Yeast	93	0
P38705	DIA4	DIA4 - Serine--tRNA ligase, mitochondrial (P38705)	Yeast	446	0
P38777	FSH1	FSH1 - Family of serine hydrolases 1 (P38777)	Yeast	243	0
P38796	PPE1	PPE1 - Protein phosphatase methylesterase 1 (P38796)	Yeast	400	0
P38812	GEP4	GEP4 - Phosphatidylglycerophosphatase GEP4, mitochondrial (P38812)	Yeast	185	0
P38824	COX23	COX23 - Cytochrome c oxidase-assembly factor COX23, mitochondrial (P38824)	Yeast	151	0
P38857	MPC2	MPC2 - Mitochondrial pyruvate carrier 2 (P38857)	Yeast	129	0
P00925	ENO2	ENO2 - Enolase 2 (P00925)	Yeast	437	0
P38698	PPX1	PPX1 - Exopolyphosphatase (P38698)	Yeast	397	0
P40519	YIL060W	YIL060W - Uncharacterized protein YIL060W (P40519)	Yeast	144	0
P40518	ARC15	ARC15 - Actin-related protein 2/3 complex subunit 5 (P40518)	Yeast	154	0
P40515	FIS1	FIS1 - Mitochondrial fission 1 protein (P40515)	Yeast	155	0
P40491	FMC1	FMC1 - ATP synthase assembly factor FMC1, mitochondrial (P40491)	Yeast	155	0
P16547	OM45	OM45 - Mitochondrial outer membrane protein OM45 (P16547)	Yeast	393	0
P38927	REV7	REV7 - DNA polymerase zeta processivity subunit (P38927)	Yeast	245	0
Q2V2P4	YIL156W-B	YIL156W-B - Uncharacterized protein YIL156W-B (Q2V2P4)	Yeast	73	0
P07266	MRS1	MRS1 - Mitochondrial RNA-splicing protein MRS1 (P07266)	Yeast	363	0
P40581	HYR1	HYR1 - Glutathione peroxidase-like peroxiredoxin HYR1 (P40581)	Yeast	163	0
P47081	COX16	COX16 - Cytochrome c oxidase assembly protein COX16, mitochondrial (P47081)	Yeast	118	0
P00360	TDH1	TDH1 - Glyceraldehyde-3-phosphate dehydrogenase 1 (P00360)	Yeast	332	0
Q3E7B2	COA3	COA3 - Cytochrome c oxidase assembly factor 3, mitochondrial (Q3E7B2)	Yeast	85	0
P42949	PAM16	PAM16 - Mitochondrial import inner membrane translocase subunit TIM16 (P42949)	Yeast	149	0
P10566	MRS3	MRS3 - Mitochondrial RNA-splicing protein MRS3 (P10566)	Yeast	314	0
P47008	SFH5	SFH5 - Phosphatidylinositol transfer protein SFH5 (P47008)	Yeast	294	0
P47007	MRX5	MRX5 - MIOREX complex component 5 (P47007)	Yeast	382	0
P47001	CIS3	CIS3 - Cell wall mannoprotein CIS3 (P47001)	Yeast	227	0
P46998	FMP33	FMP33 - Mitochondrial membrane protein FMP33 (P46998)	Yeast	180	0
P22135	ATP12	ATP12 - Protein ATP12, mitochondrial (P22135)	Yeast	325	0
Q02820	NCE101	NCE101 - Non-classical export protein 1 (Q02820)	Yeast	53	0
P08466	NUC1	NUC1 - Mitochondrial nuclease (P08466)	Yeast	329	0
P39522	ILV3	ILV3 - Dihydroxy-acid dehydratase, mitochondrial (P39522)	Yeast	585	0
Q02772	PET191	PET191 - Mitochondrial protein PET191 (Q02772)	Yeast	108	0
P00044	CYC1	CYC1 - Cytochrome c isoform 1 (P00044)	Yeast	109	0
P40354	NTA1	NTA1 - Protein N-terminal amidase (P40354)	Yeast	457	0
P47123	MOG1	MOG1 - Nuclear import protein MOG1 (P47123)	Yeast	218	0
P23641	MIR1	MIR1 - Mitochondrial phosphate carrier protein (P23641)	Yeast	311	0
P47131	YJR085C	YJR085C - TMEM14 protein homolog YJR085C (P47131)	Yeast	105	0
P47141	RSM26	RSM26 - 37S ribosomal protein S26, mitochondrial (P47141)	Yeast	266	0
P00445	SOD1	SOD1 - Superoxide dismutase [Cu-Zn] (P00445)	Yeast	154	0
P47148	PXP2	PXP2 - Peroxisomal protein 2 (P47148)	Yeast	283	0
P57744	TIM8	TIM8 - Mitochondrial import inner membrane translocase subunit TIM8 (P57744)	Yeast	87	0
P47177	YJR149W	YJR149W - Putative nitronate monooxygenase (P47177)	Yeast	404	0
P28778	MRP17	MRP17 - 37S ribosomal protein MRP17, mitochondrial (P28778)	Yeast	131	0
Q03702	CCE1	CCE1 - Cruciform cutting endonuclease 1, mitochondrial (Q03702)	Yeast	353	0
Q3E7A7	YKL018C-A	YKL018C-A - Uncharacterized protein YKL018C-A (Q3E7A7)	Yeast	99	0
Q2V2P3	YKL023C-A	YKL023C-A - Uncharacterized protein YKL023C-A (Q2V2P3)	Yeast	75	0
P36014	GPX1	GPX1 - Glutathione peroxidase-like peroxiredoxin 1 (P36014)	Yeast	167	0
P32860	NFU1	NFU1 - NifU-like protein, mitochondrial (P32860)	Yeast	256	0
O60200	MDM35	MDM35 - Mitochondrial distribution and morphology protein 35 (O60200)	Yeast	86	0
P35691	TMA19	TMA19 - Translationally-controlled tumor protein homolog (P35691)	Yeast	167	0
P14540	FBA1	FBA1 - Fructose-bisphosphate aldolase (P14540)	Yeast	359	0
Q2V2P2	YKL065W-A	YKL065W-A - Uncharacterized protein YKL065W-A (Q2V2P2)	Yeast	73	0
P36010	YNK1	YNK1 - Nucleoside diphosphate kinase (P36010)	Yeast	153	0
P36086	YKL071W	YKL071W - Uncharacterized oxidoreductase YKL071W (P36086)	Yeast	256	0
P36078	HOT13	HOT13 - Helper of Tim protein 13 (P36078)	Yeast	116	0
P17505	MDH1	MDH1 - Malate dehydrogenase, mitochondrial (P17505)	Yeast	334	0
P26793	RAD27	RAD27 - Flap endonuclease 1 (P26793)	Yeast	382	0
P32332	OAC1	OAC1 - Mitochondrial oxaloacetate transport protein (P32332)	Yeast	324	0
P36064	CMC1	CMC1 - COX assembly mitochondrial protein (P36064)	Yeast	111	0
P00950	GPM1	GPM1 - Phosphoglycerate mutase 1 (P00950)	Yeast	247	0
P36056	RSM22	RSM22 - Probable S-adenosyl-L-methionine-dependent RNA methyltransferase RSM22, mitochondrial (P36056)	Yeast	628	0
P35996	MRPL38	MRPL38 - 54S ribosomal protein L38, mitochondrial (P35996)	Yeast	138	0
P36130	CAF4	CAF4 - CCR4-associated factor 4 (P36130)	Yeast	643	0
P36141	FMP46	FMP46 - Putative redox protein FMP46, mitochondrial (P36141)	Yeast	133	0
P22354	MRPL20	MRPL20 - 54S ribosomal protein L20, mitochondrial (P22354)	Yeast	195	0
Q12287	COX17	COX17 - Cytochrome c oxidase copper chaperone (Q12287)	Yeast	69	0
Q3E731	COX19	COX19 - Cytochrome c oxidase assembly protein COX19 (Q3E731)	Yeast	98	0
Q07914	PAM18	PAM18 - Mitochondrial import inner membrane translocase subunit TIM14 (Q07914)	Yeast	168	0
Q07938	MEU1	MEU1 - S-methyl-5'-thioadenosine phosphorylase (Q07938)	Yeast	337	0
Q01519	COX12	COX12 - Cytochrome c oxidase subunit 12, mitochondrial (Q01519)	Yeast	83	0
P22217	TRX1	TRX1 - Thioredoxin-1 (P22217)	Yeast	103	0
Q12465	RAX2	RAX2 - Bud site selection protein RAX2 (Q12465)	Yeast	1220	0
P39102	XDJ1	XDJ1 - DnaJ protein homolog XDJ1 (P39102)	Yeast	459	0
Q3E798	MIM2	MIM2 - Mitochondrial import protein 2 (Q3E798)	Yeast	87	0
P16658	SEN2	SEN2 - tRNA-splicing endonuclease subunit SEN2 (P16658)	Yeast	377	0
Q12354	YLR118C	YLR118C - Acyl-protein thioesterase 1 (Q12354)	Yeast	227	0
Q06244	PUS5	PUS5 - 21S rRNA pseudouridine(2819) synthase (Q06244)	Yeast	254	0
P35200	UPS2	UPS2 - Protein UPS2, mitochondrial (P35200)	Yeast	230	0
Q05779	COQ9	COQ9 - Ubiquinone biosynthesis protein COQ9, mitochondrial (Q05779)	Yeast	260	0
Q05809	COA4	COA4 - Cytochrome oxidase assembly factor 4 (Q05809)	Yeast	96	0
Q06563	SYM1	SYM1 - Protein SYM1 (Q06563)	Yeast	197	0
Q05892	COQ11	COQ11 - MIOREX complex component 2 (Q05892)	Yeast	277	0
Q06139	CIS1	CIS1 - Citrinin resistance protein, mitochondrial (Q06139)	Yeast	101	0
Q06143	DIC1	DIC1 - Mitochondrial dicarboxylate transporter (Q06143)	Yeast	298	0
Q06485	ATG33	ATG33 - Autophagy-related protein 33 (Q06485)	Yeast	197	0
Q05933	ARC18	ARC18 - Actin-related protein 2/3 complex subunit 3 (Q05933)	Yeast	178	0
Q06011	ECM19	ECM19 - Protein ECM19 (Q06011)	Yeast	112	0
P36517	MRPL4	MRPL4 - 54S ribosomal protein L4, mitochondrial (P36517)	Yeast	319	0
P53397	OGG1	OGG1 - N-glycosylase/DNA lyase (P53397)	Yeast	376	0
P81450	ATP18	ATP18 - ATP synthase subunit J, mitochondrial (P81450)	Yeast	59	0
P54783	ALO1	ALO1 - D-arabinono-1,4-lactone oxidase (P54783)	Yeast	526	0
Q03104	MSC1	MSC1 - Meiotic sister chromatid recombination protein 1 (Q03104)	Yeast	513	0
P39103	COX14	COX14 - Cytochrome c oxidase assembly protein COX14 (P39103)	Yeast	70	0
Q05043	RSF1	RSF1 - Respiration factor 1 (Q05043)	Yeast	376	0
P46972	IMP2	IMP2 - Mitochondrial inner membrane protease subunit 2 (P46972)	Yeast	177	0
P40202	CCS1	CCS1 - Superoxide dismutase 1 copper chaperone (P40202)	Yeast	249	0
Q04675	SEN15	SEN15 - tRNA-splicing endonuclease subunit SEN15 (Q04675)	Yeast	128	0
P50110	SAM37	SAM37 - Sorting assembly machinery 37 kDa subunit (P50110)	Yeast	327	0
Q04299	YMR087W	YMR087W - Probable ADP-ribose 1''-phosphate phosphatase YML087W (Q04299)	Yeast	284	0
Q04458	HFD1	HFD1 - Fatty aldehyde dehydrogenase HFD1 (Q04458)	Yeast	532	0
Q12676	FOL3	FOL3 - Dihydrofolate synthetase (Q12676)	Yeast	427	0
Q04223	YMR130W	YMR130W - Uncharacterized protein YMR130W (Q04223)	Yeast	302	0
P28627	IMP1	IMP1 - Mitochondrial inner membrane protease subunit 1 (P28627)	Yeast	190	0
Q03799	MRPS8	MRPS8 - 37S ribosomal protein S8, mitochondrial (Q03799)	Yeast	155	0
Q8TGS7	YMR182W-A	YMR182W-A - Uncharacterized protein YMR182W-A (Q8TGS7)	Yeast	28	0
Q03236	YMR187C	YMR187C - Uncharacterized protein YMR187C (Q03236)	Yeast	431	0
Q3E7A9	CMC4	CMC4 - Cx9C motif-containing protein 4, mitochondrial (Q3E7A9)	Yeast	73	0
P19956	MRPL44	MRPL44 - 54S ribosomal protein L44, mitochondrial (P19956)	Yeast	98	0
Q3E846	COA6	COA6 - Cytochrome c oxidase assembly factor 6 (Q3E846)	Yeast	104	0
P10174	COX7	COX7 - Cytochrome c oxidase subunit 7, mitochondrial (P10174)	Yeast	60	0
P53969	SAM50	SAM50 - Sorting assembly machinery 50 kDa subunit (P53969)	Yeast	484	0
P53615	NCE103	NCE103 - Carbonic anhydrase (P53615)	Yeast	221	0
P04840	POR1	POR1 - Mitochondrial outer membrane protein porin 1 (P04840)	Yeast	283	0
P53616	SUN4	SUN4 - Probable secreted beta-glucosidase SUN4 (P53616)	Yeast	420	0
P53507	TOM7	TOM7 - Mitochondrial import receptor subunit TOM7 (P53507)	Yeast	60	0
D6W196	SAL1	SAL1 - Truncated non-functional calcium-binding mitochondrial carrier SAL1-1 (D6W196)	Yeast	494	0
P07213	TOM70	TOM70 - Mitochondrial import receptor subunit TOM70 (P07213)	Yeast	617	0
P53918	ESBP6	ESBP6 - Uncharacterized transporter ESBP6 (P53918)	Yeast	673	0
P53915	NRK1	NRK1 - Nicotinamide riboside kinase (P53915)	Yeast	240	0
P53889	FMP41	FMP41 - Uncharacterized mitochondrial hydrolase FMP41 (P53889)	Yeast	259	0
P53875	MRPL19	MRPL19 - 54S ribosomal protein L19, mitochondrial (P53875)	Yeast	158	0
P40156	RRG9	RRG9 - Required for respiratory growth protein 9, mitochondrial (P40156)	Yeast	214	0
P53852	YNL247W	YNL247W - Cysteine--tRNA ligase (P53852)	Yeast	767	0
P36528	MRPL17	MRPL17 - 54S ribosomal protein L17, mitochondrial (P36528)	Yeast	281	0
P48558	BXI1	BXI1 - Bax inhibitor 1 (P48558)	Yeast	297	0
P42834	MDJ2	MDJ2 - Mitochondrial DnaJ homolog 2 (P42834)	Yeast	146	0
P32897	TIM23	TIM23 - Mitochondrial import inner membrane translocase subunit TIM23 (P32897)	Yeast	222	0
P53721	RCF2	RCF2 - Respiratory supercomplex factor 2, mitochondrial (P53721)	Yeast	224	0
P53733	RSM19	RSM19 - 37S ribosomal protein S19, mitochondrial (P53733)	Yeast	91	0
P52923	AIF1	AIF1 - Apoptosis-inducing factor 1 (P52923)	Yeast	378	0
[truncated: 37 more rows]

## Sheet: C-MTS identification
Uniprot	Gene	ID	Organism	Protein length	Last MTS	Last MTS (iMTS score)	% C-term	# MTS (local max)	MTS 1 pos	MTS 1 score	MTS 2 pos	MTS 2 score	MTS 3 pos	MTS 3 score	MTS 4 pos	MTS 4 score	MTS 5 pos	MTS 5 score	MTS 6 pos	MTS 6 score	MTS 7 pos	MTS 7 score	MTS 8 pos	MTS 8 score	MTS 9 pos	MTS 9 score	MTS 10 pos	MTS 10 score	MTS 11 pos	MTS 11 score	MTS 12 pos	MTS 12 score	MTS 13 pos	MTS 13 score	MTS 14 pos	MTS 14 score	MTS 15 pos	MTS 15 score	MTS 16 pos	MTS 16 score	MTS 17 pos	MTS 17 score
A3KMH1	VWA8	VWA8 - von Willebrand factor A domain-containing protein 8 (A3KMH1)	Human	1905	1861	2.79641	97.6903	7	10	5.24498	237	2.68128	654	5.47295	785	2.04263	1640	2.4319	1705	3.0353	1861	2.79641
P08678	CYR1	CYR1 - Adenylate cyclase (P08678)	Yeast	2026	1979	2.3133	97.6802	8	51	3.7132	213	3.36539	278	5.82181	714	2.34634	845	4.01091	976	2.58624	1630	3.86577	1979	2.3133
Q06409	DCK1	DCK1 - DOCK-like protein 1 (Q06409)	Yeast	1932	1879	3.01121	97.2567	6	230	3.75872	460	2.00097	1028	5.19656	1534	2.98136	1827	3.12861	1879	3.01121
P37297	STT4	STT4 - Phosphatidylinositol 4-kinase STT4 (P37297)	Yeast	1900	1843	3.29791	97	2	931	4.78138	1843	3.29791
P15801	MIP1	MIP1 - DNA polymerase gamma (P15801)	Yeast	1254	1211	3.45668	96.571	4	5	5.64177	594	2.86576	834	2.43658	1211	3.45668
Q15031	LARS2	LARS2 - Probable leucine--tRNA ligase, mitochondrial (Q15031)	Human	903	872	2.2121	96.567	3	89	2.19135	689	3.59192	872	2.2121
Q04182	PDR15	PDR15 - ATP-dependent permease PDR15 (Q04182)	Yeast	1529	1473	2.40598	96.3375	5	6	2.89516	53	3.11234	495	2.84905	966	2.84002	1473	2.40598
P19158	IRA2	IRA2 - Inhibitory regulator protein IRA2 (P19158)	Yeast	3079	2958	3.86047	96.0702	12	209	3.65655	262	2.46563	391	3.76703	426	4.55226	504	3.3857	868	3.99252	933	3.6239	994	3.47743	1052	2.27507	1265	4.06895	1739	4.51775	2958	3.86047
Q5THJ4	VPS13D	VPS13D - Vacuolar protein sorting-associated protein 13D (Q5THJ4)	Human	4388	4214	2.66562	96.0346	17	236	2.54562	616	2.41173	1173	2.06069	1952	3.7282	2423	3.28597	2853	2.94702	2874	3.53136	2955	2.27475	2999	3.32366	3030	3.76303	3088	2.71472	3246	4.14114	3401	2.14798	3638	2.10445	3693	2.28159	3768	2.18814	4214	2.66562
Q12039	HMI1	HMI1 - ATP-dependent DNA helicase HMI1, mitochondrial (Q12039)	Yeast	706	673	2.68039	95.3258	2	619	3.43519	673	2.68039
Q8TCG5	CPT1C	CPT1C - Carnitine O-palmitoyltransferase 1, brain isoform (Q8TCG5)	Human	803	764	3.6243	95.1432	5	152	5.42657	269	4.36614	331	5.42321	550	3.00785	764	3.6243
O94761	RECQL4	RECQL4 - ATP-dependent DNA helicase Q4 (O94761)	Human	1208	1149	2.97384	95.1159	11	85	2.2223	114	4.13242	167	2.60053	313	3.50091	331	2.86364	349	3.19783	548	2.40195	617	4.75284	746	4.81777	1057	4.75049	1149	2.97384
Q96HY7	DHTKD1	DHTKD1 - Probable 2-oxoglutarate dehydrogenase E1 component DHKTD1, mitochondrial (Q96HY7)	Human	919	874	2.30609	95.1034	4	2	4.98494	583	2.76976	740	4.49309	874	2.30609
P32874	HFA1	HFA1 - Acetyl-CoA carboxylase, mitochondrial (P32874)	Yeast	2273	2155	3.5453	94.8086	4	65	4.954	242	3.10509	915	2.14668	2155	3.5453
Q9ULD0	OGDHL	OGDHL - 2-oxoglutarate dehydrogenase-like, mitochondrial (Q9ULD0)	Human	1010	957	4.12274	94.7525	5	4	4.95489	88	3.56015	233	3.32882	822	4.60556	957	4.12274
P53297	PBP1	PBP1 - PAB1-binding protein 1 (P53297)	Yeast	722	684	3.00609	94.7368	4	310	2.6782	413	2.51533	458	4.67445	684	3.00609
Q7L2E3	DHX30	DHX30 - ATP-dependent RNA helicase DHX30 (Q7L2E3)	Human	1194	1131	4.06714	94.7236	5	2	2.93497	491	5.20748	774	5.06633	1053	5.20641	1131	4.06714
Q8TCS8	PNPT1	PNPT1 - Polyribonucleotide nucleotidyltransferase 1, mitochondrial (Q8TCS8)	Human	783	741	4.04258	94.636	2	11	5.31089	741	4.04258
P53070	MTO1	MTO1 - Mitochondrial translation optimization protein 1 (P53070)	Yeast	669	632	3.47607	94.4694	3	3	5.43692	468	2.55264	632	3.47607
Q08AE8	SPIRE1	SPIRE1 - Protein spire homolog 1 (Q08AE8)	Human	756	714	4.72073	94.4444	7	66	5.1682	348	3.31117	383	2.45028	502	2.93151	591	4.25953	645	4.31035	714	4.72073
Q9NUL7	DDX28	DDX28 - Probable ATP-dependent RNA helicase DDX28 (Q9NUL7)	Human	540	510	2.32617	94.4444	6	4	5.35133	51	5.62789	80	5.245	227	4.71195	426	2.61223	510	2.32617
Q96SZ6	CDK5RAP1	CDK5RAP1 - Mitochondrial tRNA methylthiotransferase CDK5RAP1 (Q96SZ6)	Human	601	567	2.25865	94.3428	7	12	4.42156	156	3.99156	257	2.06593	337	2.90024	400	3.74543	465	2.57213	567	2.25865
P07271	PIF1	PIF1 - ATP-dependent DNA helicase PIF1 (P07271)	Yeast	859	810	4.27763	94.2957	4	27	5.13726	643	3.0937	720	3.6505	810	4.27763
Q86UT6	NLRX1	NLRX1 - NLR family member X1 (Q86UT6)	Human	975	918	2.20788	94.1538	7	2	4.61078	65	5.06448	277	2.38854	326	2.02188	550	3.22181	691	2.79791	918	2.20788
O43272	PRODH	PRODH - Proline dehydrogenase 1, mitochondrial (O43272)	Human	600	563	3.79984	93.8333	4	3	4.77996	82	3.03535	178	2.37786	563	3.79984
Q04049	RAD30	RAD30 - DNA polymerase eta (Q04049)	Yeast	632	593	3.21397	93.8291	2	375	3.83865	593	3.21397
P04819	CDC9	CDC9 - DNA ligase 1 (P04819)	Yeast	755	708	2.11251	93.7748	3	2	5.58981	90	2.63484	708	2.11251
Q5ST30	VARS2	VARS2 - Valine--tRNA ligase, mitochondrial (Q5ST30)	Human	1063	996	2.13004	93.6971	4	3	5.48308	633	3.06001	901	4.77032	996	2.13004
Q9UF12	PRODH2	PRODH2 - Hydroxyproline dehydrogenase (Q9UF12)	Human	536	500	2.62901	93.2836	5	3	3.90368	70	2.5584	130	4.72841	283	5.06348	500	2.62901
P33893	PET112	PET112 - Glutamyl-tRNA(Gln) amidotransferase subunit B, mitochondrial (P33893)	Yeast	541	503	2.34022	92.976	2	2	4.09702	503	2.34022
P33416	HSP78	HSP78 - Heat shock protein 78, mitochondrial (P33416)	Yeast	811	753	3.54034	92.8483	2	10	5.3286	753	3.54034
Q969P6	TOP1MT	TOP1MT - DNA topoisomerase I, mitochondrial (Q969P6)	Human	601	558	2.51337	92.8453	4	2	4.9795	277	2.13527	450	3.54561	558	2.51337
Q07878	VPS13	VPS13 - Vacuolar protein sorting-associated protein 13 (Q07878)	Yeast	3144	2914	4.63825	92.6845	3	1175	4.0502	1645	2.62713	2914	4.63825
Q9UIF7	MUTYH	MUTYH - Adenine DNA glycosylase (Q9UIF7)	Human	546	506	3.49104	92.674	3	2	5.09499	229	2.35283	506	3.49104
Q9Y2Z2	MTO1	MTO1 - Protein MTO1 homolog, mitochondrial (Q9Y2Z2)	Human	717	664	4.31458	92.6081	4	2	4.91458	48	2.53477	489	2.86866	664	4.31458
Q12467	MRX4	MRX4 - MIOREX complex component 4 (Q12467)	Yeast	430	398	2.1055	92.5581	3	14	3.89823	266	2.16649	398	2.1055
Q7L8L6	FASTKD5	FASTKD5 - FAST kinase domain-containing protein 5, mitochondrial (Q7L8L6)	Human	764	707	4.44168	92.5393	4	3	4.95156	55	4.91549	343	2.7931	707	4.44168
Q8WV60	PTCD2	PTCD2 - Pentatricopeptide repeat-containing protein 2, mitochondrial (Q8WV60)	Human	388	358	3.25034	92.268	2	2	2.26518	358	3.25034
Q06325	YPS7	YPS7 - Aspartic proteinase yapsin-7 (Q06325)	Yeast	596	549	3.22339	92.1141	3	475	3.3181	510	4.4743	549	3.22339
P25694	CDC48	CDC48 - Cell division control protein 48 (P25694)	Yeast	835	769	2.31099	92.0958	2	340	2.6078	769	2.31099
Q9NZJ7	MTCH1	MTCH1 - Mitochondrial carrier homolog 1 (Q9NZJ7)	Human	389	357	3.67066	91.7738	4	33	3.2673	144	3.72802	209	2.27933	357	3.67066
O60313	OPA1	OPA1 - Dynamin-like 120 kDa protein, mitochondrial (O60313)	Human	960	881	2.54137	91.7708	5	4	3.09668	38	5.25387	307	2.52243	839	3.82282	881	2.54137
Q9H6R3	ACSS3	ACSS3 - Acyl-CoA synthetase short-chain family member 3, mitochondrial (Q9H6R3)	Human	686	628	4.16159	91.5452	3	27	4.51654	393	2.03529	628	4.16159
Q02783	MFM1	MFM1 - Mitochondrial inner membrane magnesium transporter MFM1 (Q02783)	Yeast	413	378	2.0622	91.5254	2	3	5.88328	378	2.0622
P38330	YBR238C	YBR238C - Protein RMD9-like, mitochondrial (P38330)	Yeast	731	669	3.44626	91.5185	5	2	2.40207	94	2.59224	207	2.95207	421	2.21059	669	3.44626
Q9Y5R4	HEMK1	HEMK1 - MTRF1L release factor glutamine methyltransferase (Q9Y5R4)	Human	338	309	2.1945	91.4201	3	6	4.50369	81	4.40977	309	2.1945
P80404	ABAT	ABAT - 4-aminobutyrate aminotransferase, mitochondrial (P80404)	Human	500	457	2.89055	91.4	3	3	4.62408	417	2.8926	457	2.89055
Q9HB07	MYG1	MYG1 - MYG1 exonuclease (Q9HB07)	Human	376	343	2.42507	91.2234	2	7	3.73656	343	2.42507
Q8TB36	GDAP1	GDAP1 - Ganglioside-induced differentiation-associated protein 1 (Q8TB36)	Human	358	326	2.82798	91.0615	2	255	3.39337	326	2.82798
P32785	FMT1	FMT1 - Methionyl-tRNA formyltransferase, mitochondrial (P32785)	Yeast	401	365	2.27846	91.0224	2	247	3.57331	365	2.27846
Q9NVH0	EXD2	EXD2 - Exonuclease 3'-5' domain-containing protein 2 (Q9NVH0)	Human	621	565	4.05549	90.9823	2	20	3.67739	565	4.05549
Q7L592	NDUFAF7	NDUFAF7 - Protein arginine methyltransferase NDUFAF7, mitochondrial (Q7L592)	Human	441	401	4.7896	90.9297	2	2	3.13507	401	4.7896
O95363	FARS2	FARS2 - Phenylalanine--tRNA ligase, mitochondrial (O95363)	Human	451	409	3.58538	90.6874	3	2	5.1935	66	3.40111	409	3.58538
P32340	NDI1	NDI1 - Rotenone-insensitive NADH-ubiquinone oxidoreductase, mitochondrial (P32340)	Yeast	513	465	3.4226	90.6433	2	3	5.00298	465	3.4226
Q96D53	COQ8B	COQ8B - Atypical kinase COQ8B, mitochondrial (Q96D53)	Human	544	493	2.61827	90.625	2	69	3.34095	493	2.61827
P40086	COX15	COX15 - Cytochrome c oxidase assembly protein COX15 (P40086)	Yeast	486	440	4.93992	90.535	3	9	5.34548	31	4.94717	440	4.93992
Q9BW92	TARS2	TARS2 - Threonine--tRNA ligase, mitochondrial (Q9BW92)	Human	718	649	3.91771	90.39	6	2	4.94118	183	2.91147	248	3.80828	320	3.6542	411	4.18857	649	3.91771
O15229	KMO	KMO - Kynurenine 3-monooxygenase (O15229)	Human	486	439	5.22387	90.3292	3	47	4.32456	82	2.27949	439	5.22387
P53848	FOL1	FOL1 - Folic acid synthesis protein FOL1 (P53848)	Yeast	824	744	2.61662	90.2913	2	298	2.94793	744	2.61662
Q96H55	MYO19	MYO19 - Unconventional myosin-XIX (Q96H55)	Human	970	875	2.88796	90.2062	5	188	4.73175	351	2.3672	654	4.28298	785	5.47614	875	2.88796
P31327	CPS1	CPS1 - Carbamoyl-phosphate synthase [ammonia], mitochondrial (P31327)	Human	1500	1352	2.12535	90.1333	4	7	4.40805	304	2.31815	670	2.04116	1352	2.12535
Q14154	DELE1	DELE1 - DAP3-binding cell death enhancer 1 (Q14154)	Human	515	464	4.39708	90.0971	7	2	4.89391	99	3.00898	130	2.16978	146	2.03836	159	2.15628	309	4.87607	464	4.39708
P11498	PC	PC - Pyruvate carboxylase, mitochondrial (P11498)	Human	1178	1061	2.29378	90.0679	4	4	5.48205	434	2.9481	559	2.68816	1061	2.29378
Q06820	MDM36	MDM36 - Mitochondrial distribution and morphology protein 36 (Q06820)	Yeast	579	521	2.55827	89.9827	4	208	2.75074	399	3.31218	480	4.33935	521	2.55827
Q9NVV4	MTPAP	MTPAP - Poly(A) RNA polymerase, mitochondrial (Q9NVV4)	Human	582	523	2.74714	89.8625	5	4	5.54059	142	4.93752	301	2.58399	347	4.39007	523	2.74714
P32623	UTR2	UTR2 - Probable glycosidase CRH2 (P32623)	Yeast	467	419	3.7558	89.7216	3	123	3.17808	379	5.23901	419	3.7558
Q9H611	PIF1	PIF1 - ATP-dependent DNA helicase PIF1 (Q9H611)	Human	641	575	5.0009	89.7036	8	56	5.7854	114	5.45764	220	2.26133	272	2.03484	351	2.12193	387	2.40137	482	2.92061	575	5.0009
P55084	HADHB	HADHB - Trifunctional enzyme subunit beta, mitochondrial (P55084)	Human	474	425	3.4429	89.6624	3	13	5.14097	176	3.19365	425	3.4429
Q96BW9	TAMM41	TAMM41 - Phosphatidate cytidylyltransferase, mitochondrial (Q96BW9)	Human	452	405	2.96367	89.6018	2	290	2.5839	405	2.96367
Q9BRQ8	AIFM2	AIFM2 - Ferroptosis suppressor protein 1 (Q9BRQ8)	Human	373	334	3.49505	89.5442	2	243	3.45538	334	3.49505
Q9BV35	SLC25A23	SLC25A23 - Calcium-binding mitochondrial carrier protein SCaMC-3 (Q9BV35)	Human	468	419	2.14118	89.5299	4	196	3.74597	303	3.0647	390	2.37589	419	2.14118
Q9NYY8	FASTKD2	FASTKD2 - FAST kinase domain-containing protein 2, mitochondrial (Q9NYY8)	Human	710	635	4.03485	89.4366	3	20	4.57964	91	2.04188	635	4.03485
P80235	YAT1	YAT1 - Putative mitochondrial carnitine O-acetyltransferase (P80235)	Yeast	687	614	4.7341	89.3741	3	21	2.49784	119	5.09662	614	4.7341
Q02252	ALDH6A1	ALDH6A1 - Methylmalonate-semialdehyde dehydrogenase [acylating], mitochondrial (Q02252)	Human	535	478	2.16963	89.3458	2	5	5.24662	478	2.16963
Q9H7H0	METTL17	METTL17 - Methyltransferase-like protein 17, mitochondrial (Q9H7H0)	Human	456	407	3.15844	89.2544	4	35	2.01621	162	3.79352	388	3.26204	407	3.15844
Q96PN6	ADCY10	ADCY10 - Adenylate cyclase type 10 (Q96PN6)	Human	1610	1436	2.84292	89.1925	3	1190	2.22677	1326	4.86637	1436	2.84292
Q9NUT2	ABCB8	ABCB8 - Mitochondrial potassium channel ATP-binding subunit (Q9NUT2)	Human	735	655	3.22502	89.1156	6	3	5.27974	57	4.56698	217	2.43405	306	3.60842	417	3.15063	655	3.22502
P23180	AIM17	AIM17 - Probable oxidoreductase AIM17 (P23180)	Yeast	465	414	2.4919	89.0323	2	3	5.80078	414	2.4919
Q14596	NBR1	NBR1 - Next to BRCA1 gene 1 protein (Q14596)	Human	966	860	3.10339	89.0269	3	97	2.78241	256	2.7783	860	3.10339
Q02950	MRP51	MRP51 - 37S ribosomal protein MRP51, mitochondrial (Q02950)	Yeast	344	306	2.54737	88.9535	2	80	2.32133	306	2.54737
P33310	MDL1	MDL1 - ATP-dependent permease MDL1, mitochondrial (P33310)	Yeast	695	618	4.56173	88.9209	5	3	4.68646	48	2.67977	172	4.16456	266	3.81529	618	4.56173
P47135	JSN1	JSN1 - Protein JSN1 (P47135)	Yeast	1091	968	2.18672	88.7259	9	47	4.59078	83	3.42595	159	4.6821	259	3.68933	474	2.94033	789	3.15104	918	2.44496	947	2.85917	968	2.18672
P40416	ATM1	ATM1 - Iron-sulfur clusters transporter ATM1, mitochondrial (P40416)	Yeast	690	612	3.21532	88.6957	5	6	5.60951	167	3.11827	199	2.05315	266	2.06984	612	3.21532
Q9Y2D0	CA5B	CA5B - Carbonic anhydrase 5B, mitochondrial (Q9Y2D0)	Human	317	281	3.71972	88.6435	2	8	5.18891	281	3.71972
Q53S58	TMEM177	TMEM177 - Transmembrane protein 177 (Q53S58)	Human	311	275	2.79178	88.4244	2	126	4.39477	275	2.79178
P48527	MSY1	MSY1 - Tyrosine--tRNA ligase, mitochondrial (P48527)	Yeast	492	435	3.0409	88.4146	3	5	4.75095	205	2.9235	435	3.0409
Q86X76	NIT1	NIT1 - Deaminated glutathione amidase (Q86X76)	Human	327	289	3.89132	88.3792	2	4	4.34729	289	3.89132
Q12511	PTC5	PTC5 - [Pyruvate dehydrogenase [acetyl-transferring]]-phosphatase 1, mitochondrial (Q12511)	Yeast	572	505	3.35966	88.2867	2	23	4.56722	505	3.35966
Q8IYB8	SUPV3L1	SUPV3L1 - ATP-dependent RNA helicase SUPV3L1, mitochondrial (Q8IYB8)	Human	786	693	3.73713	88.1679	4	3	5.76077	462	2.27037	574	4.12049	693	3.73713
O15091	PRORP	PRORP - Mitochondrial ribonuclease P catalytic subunit (O15091)	Human	583	514	3.58775	88.1647	3	32	3.92393	428	5.503	514	3.58775
O75417	POLQ	POLQ - DNA polymerase theta (O75417)	Human	2590	2283	2.44962	88.1467	6	438	4.69771	788	3.51248	1030	2.8314	1844	3.74566	2163	2.27686	2283	2.44962
Q9UL12	SARDH	SARDH - Sarcosine dehydrogenase, mitochondrial (Q9UL12)	Human	918	806	3.33224	87.7996	3	2	4.92095	710	2.39047	806	3.33224
P48564	MRX6	MRX6 - MIOREX complex component 6 (P48564)	Yeast	524	460	3.86922	87.7863	3	2	4.60575	240	3.26365	460	3.86922
Q9NRA0	SPHK2	SPHK2 - Sphingosine kinase 2 (Q9NRA0)	Human	654	574	4.30996	87.7676	5	23	2.45461	61	4.67838	112	3.4282	356	4.49967	574	4.30996
Q969Z0	TBRG4	TBRG4 - FAST kinase domain-containing protein 4 (Q969Z0)	Human	631	553	4.78739	87.6387	3	7	5.33166	259	4.25761	553	4.78739
Q07534	HEM25	HEM25 - Mitochondrial glycine transporter (Q07534)	Yeast	307	268	2.1443	87.2964	2	69	5.30136	268	2.1443
Q9UBQ7	GRHPR	GRHPR - Glyoxylate reductase/hydroxypyruvate reductase (Q9UBQ7)	Human	328	286	2.6527	87.1951	3	2	3.44342	161	4.86293	286	2.6527
P53230	TAM41	TAM41 - Phosphatidate cytidylyltransferase, mitochondrial (P53230)	Yeast	385	335	4.18878	87.013	3	3	3.54013	159	2.22632	335	4.18878
P22570	FDXR	FDXR - NADPH:adrenodoxin oxidoreductase, mitochondrial (P22570)	Human	491	426	2.98068	86.7617	4	2	5.06538	212	4.50885	295	5.58174	426	2.98068
Q9Y2S7	POLDIP2	POLDIP2 - Polymerase delta-interacting protein 2 (Q9Y2S7)	Human	368	319	2.24569	86.6848	4	7	6.00056	284	3.28609	304	2.16689	319	2.24569
Q99797	MIPEP	MIPEP - Mitochondrial intermediate peptidase (Q99797)	Human	713	616	3.84634	86.3955	3	12	5.69023	472	2.14425	616	3.84634
Q9HA77	CARS2	CARS2 - Probable cysteine--tRNA ligase, mitochondrial (Q9HA77)	Human	564	487	2.25978	86.3475	2	21	4.23803	487	2.25978
Q9H845	ACAD9	ACAD9 - Complex I assembly factor ACAD9, mitochondrial (Q9H845)	Human	621	536	3.85596	86.3124	3	9	6.01272	439	2.8192	536	3.85596
Q9HD23	MRS2	MRS2 - Magnesium transporter MRS2 homolog, mitochondrial (Q9HD23)	Human	443	382	3.28418	86.2302	4	5	3.85907	41	5.42847	111	2.51553	382	3.28418
Q6JQN1	ACAD10	ACAD10 - Acyl-CoA dehydrogenase family member 10 (Q6JQN1)	Human	1059	913	4.91368	86.2134	5	4	5.59948	301	2.59013	554	2.68423	615	4.32406	913	4.91368
Q15070	OXA1L	OXA1L - Mitochondrial inner membrane protein OXA1L (Q15070)	Human	435	375	3.9951	86.2069	4	3	5.51848	39	2.60451	325	2.56667	375	3.9951
Q3SY17	SLC25A52	SLC25A52 - Mitochondrial nicotinamide adenine dinucleotide transporter SLC25A52 (Q3SY17)	Human	297	256	2.49738	86.1953	3	56	3.36119	174	2.06721	256	2.49738
Q9H1U9	SLC25A51	SLC25A51 - Mitochondrial nicotinamide adenine dinucleotide transporter SLC25A51 (Q9H1U9)	Human	297	256	2.45633	86.1953	3	56	3.28809	174	2.0424	256	2.45633
Q8N8Q8	COX18	COX18 - Cytochrome c oxidase assembly protein COX18, mitochondrial (Q8N8Q8)	Human	333	287	4.02659	86.1862	3	2	3.38523	131	3.77243	287	4.02659
Q12482	AGC1	AGC1 - Mitochondrial aspartate-glutamate transporter AGC1 (Q12482)	Yeast	902	777	4.08538	86.1419	2	264	3.37834	777	4.08538
Q86UY8	NT5DC3	NT5DC3 - 5'-nucleotidase domain-containing protein 3 (Q86UY8)	Human	548	472	4.005	86.1314	2	6	4.74332	472	4.005
Q8N2A8	PLD6	PLD6 - Mitochondrial cardiolipin hydrolase (Q8N2A8)	Human	252	217	3.15504	86.1111	3	21	5.02462	101	4.01659	217	3.15504
P07390	PET494	PET494 - COX3 mRNA-specific translational activator PET494 (P07390)	Yeast	489	421	2.26957	86.0941	2	7	5.2048	421	2.26957
Q70CQ3	USP30	USP30 - Ubiquitin carboxyl-terminal hydrolase 30 (Q70CQ3)	Human	517	445	4.01002	86.0735	4	4	4.01061	207	3.51737	313	2.18802	445	4.01002
P39955	SAP1	SAP1 - Protein SAP1 (P39955)	Yeast	897	772	3.36518	86.0647	6	147	3.4283	406	2.76336	443	2.90046	477	2.51748	631	3.69399	772	3.36518
Q3MIX3	ADCK5	ADCK5 - Uncharacterized aarF domain-containing protein kinase 5 (Q3MIX3)	Human	580	499	5.26523	86.0345	3	17	5.60396	62	3.28997	499	5.26523
Q12393	GEP5	GEP5 - Genetic interactor of prohibitin 5, mitochondrial (Q12393)	Yeast	293	252	3.22475	86.0068	2	51	2.05365	252	3.22475
Q8IWA4	MFN1	MFN1 - Mitofusin-1 (Q8IWA4)	Human	741	637	2.55147	85.9649	3	67	3.68524	528	4.51037	637	2.55147
Q86TW2	ADCK1	ADCK1 - AarF domain-containing protein kinase 1 (Q86TW2)	Human	530	455	4.98892	85.8491	2	71	4.03601	455	4.98892
Q9BQ52	ELAC2	ELAC2 - Zinc phosphodiesterase ELAC protein 2 (Q9BQ52)	Human	826	709	2.34248	85.8354	4	2	4.11424	32	2.08599	226	2.69453	709	2.34248
Q6P1X6	C8orf82	C8orf82 - UPF0598 protein C8orf82 (Q6P1X6)	Human	216	185	2.19762	85.6481	3	2	4.52397	73	4.91683	185	2.19762
Q8TB22	SPATA20	SPATA20 - Spermatogenesis-associated protein 20 (Q8TB22)	Human	786	673	2.62634	85.6234	6	4	5.53214	42	2.41816	194	3.13754	281	2.67773	529	3.01193	673	2.62634
Q8N159	NAGS	NAGS - N-acetylglutamate synthase, mitochondrial (Q8N159)	Human	534	457	3.63197	85.5805	3	23	4.96556	365	2.28257	457	3.63197
P51648	ALDH3A2	ALDH3A2 - Aldehyde dehydrogenase family 3 member A2 (P51648)	Human	485	415	2.09963	85.567	2	7	5.53746	415	2.09963
P53736	YNR040W	YNR040W - Uncharacterized protein YNR040W (P53736)	Yeast	256	219	2.0404	85.5469	2	123	4.36733	219	2.0404
Q14296	FASTK	FASTK - Fas-activated serine/threonine kinase (Q14296)	Human	549	469	4.99841	85.4281	4	104	5.43938	200	4.20645	372	2.67799	469	4.99841
Q5JTZ9	AARS2	AARS2 - Alanine--tRNA ligase, mitochondrial (Q5JTZ9)	Human	985	841	4.48284	85.3807	5	6	6.04169	38	5.53718	88	2.47527	339	3.73895	841	4.48284
Q6UB35	MTHFD1L	MTHFD1L - Monofunctional C1-tetrahydrofolate synthase, mitochondrial (Q6UB35)	Human	978	835	3.77988	85.3783	4	51	2.97785	234	2.42345	327	4.72129	835	3.77988
Q4G0N4	NADK2	NADK2 - NAD kinase 2, mitochondrial (Q4G0N4)	Human	442	377	4.44761	85.2941	3	52	3.55052	201	3.01627	377	4.44761
P15424	MSS116	MSS116 - ATP-dependent RNA helicase MSS116, mitochondrial (P15424)	Yeast	664	566	2.30479	85.241	3	4	3.32121	51	2.95481	566	2.30479
Q10713	PMPCA	PMPCA - Mitochondrial-processing peptidase subunit alpha (Q10713)	Human	525	447	2.00714	85.1429	3	9	5.61906	347	3.68505	447	2.00714
P01120	RAS2	RAS2 - Ras-like protein 2 (P01120)	Yeast	322	274	2.47049	85.0932	2	206	3.36638	274	2.47049
O15528	CYP27B1	CYP27B1 - 25-hydroxyvitamin D-1 alpha hydroxylase, mitochondrial (O15528)	Human	508	432	2.19067	85.0394	5	2	4.83163	108	2.44403	146	4.43472	238	2.6467	432	2.19067
P53688	HST4	HST4 - NAD-dependent histone deacetylase HST4 (P53688)	Yeast	370	314	2.7617	84.8649	2	32	3.63093	314	2.7617
P36126	SPO14	SPO14 - Phospholipase D1 (P36126)	Yeast	1683	1425	2.03779	84.6702	8	120	2.8893	164	3.7968	275	2.57022	495	3.41157	657	4.08943	884	4.33611	1270	2.558	1425	2.03779
Q9NYK5	MRPL39	MRPL39 - 39S ribosomal protein L39, mitochondrial (Q9NYK5)	Human	338	286	4.21444	84.6154	2	6	3.33369	286	4.21444
P36551	CPOX	CPOX - Oxygen-dependent coproporphyrinogen-III oxidase, mitochondrial (P36551)	Human	454	384	2.02777	84.5815	2	29	4.09825	384	2.02777
O75521	ECI2	ECI2 - Enoyl-CoA delta isomerase 2 (O75521)	Human	394	333	2.50538	84.5178	2	3	5.45439	333	2.50538
P08468	PET111	PET111 - Protein PET111, mitochondrial (P08468)	Yeast	800	675	2.5036	84.375	3	2	4.94816	560	3.24155	675	2.5036
Q8NCW5	NAXE	NAXE - NAD(P)H-hydrate epimerase (Q8NCW5)	Human	288	243	2.09669	84.375	2	3	4.88613	243	2.09669
Q02318	CYP27A1	CYP27A1 - Sterol 26-hydroxylase, mitochondrial (Q02318)	Human	531	448	4.24711	84.3691	3	2	5.26821	41	2.97899	448	4.24711
Q96A46	SLC25A28	SLC25A28 - Mitoferrin-2 (Q96A46)	Human	364	307	3.84253	84.3407	2	112	3.13979	307	3.84253
Q6P087	RPUSD3	RPUSD3 - Mitochondrial mRNA pseudouridine synthase RPUSD3 (Q6P087)	Human	351	296	2.63283	84.3305	4	3	4.53053	144	4.88493	275	2.33141	296	2.63283
Q9BYD6	MRPL1	MRPL1 - 39S ribosomal protein L1, mitochondrial (Q9BYD6)	Human	325	274	3.15384	84.3077	2	3	5.44208	274	3.15384
Q96EY7	PTCD3	PTCD3 - Pentatricopeptide repeat domain-containing protein 3, mitochondrial (Q96EY7)	Human	689	580	2.46108	84.18	3	6	5.63884	327	4.85929	580	2.46108
Q8NFV4	ABHD11	ABHD11 - Protein ABHD11 (Q8NFV4)	Human	315	265	2.49575	84.127	3	2	5.56454	77	3.51218	265	2.49575
Q01926	MRS2	MRS2 - Magnesium transporter MRS2, mitochondrial (Q01926)	Yeast	470	395	3.21579	84.0426	3	2	5.43494	359	3.24686	395	3.21579
Q12043	TGL5	TGL5 - Triacylglycerol lipase 5 (Q12043)	Yeast	749	629	4.79683	83.9786	4	98	4.57653	164	2.76178	595	3.66653	629	4.79683
P38120	MRPS9	MRPS9 - 37S ribosomal protein S9, mitochondrial (P38120)	Yeast	278	233	2.1843	83.8129	3	2	5.15158	153	2.01402	233	2.1843
P39112	DSS1	DSS1 - Exoribonuclease II, mitochondrial (P39112)	Yeast	969	812	3.56715	83.7977	4	3	4.79037	199	2.19458	244	2.32452	812	3.56715
Q5H9E4	SLC25A53	SLC25A53 - Solute carrier family 25 member 53 (Q5H9E4)	Human	307	257	4.17987	83.7134	3	140	2.82729	162	3.47814	257	4.17987
P15538	CYP11B1	CYP11B1 - Cytochrome P450 11B1, mitochondrial (P15538)	Human	503	421	4.10965	83.6978	4	19	5.4941	126	3.85295	408	4.2355	421	4.10965
P19099	CYP11B2	CYP11B2 - Cytochrome P450 11B2, mitochondrial (P19099)	Human	503	421	4.47657	83.6978	3	15	5.52141	126	4.08192	421	4.47657
Q6NUK1	SLC25A24	SLC25A24 - Calcium-binding mitochondrial carrier protein SCaMC-1 (Q6NUK1)	Human	477	399	3.29053	83.6478	2	196	2.65267	399	3.29053
Q96E29	MTERF3	MTERF3 - Transcription termination factor 3, mitochondrial (Q96E29)	Human	417	348	2.57661	83.4532	3	10	5.71231	56	3.62927	348	2.57661
Q9Y3A0	COQ4	COQ4 - Ubiquinone biosynthesis protein COQ4 homolog, mitochondrial (Q9Y3A0)	Human	265	221	2.53729	83.3962	2	2	5.02616	221	2.53729
Q12931	TRAP1	TRAP1 - Heat shock protein 75 kDa, mitochondrial (Q12931)	Human	704	587	2.60522	83.3807	4	3	5.60064	272	2.15519	478	3.66795	587	2.60522
Q9BZJ4	SLC25A39	SLC25A39 - Solute carrier family 25 member 39 (Q9BZJ4)	Human	359	299	3.46373	83.2869	3	32	3.60044	186	2.61277	299	3.46373
Q12093	SLM3	SLM3 - Mitochondrial tRNA-specific 2-thiouridylase 1 (Q12093)	Yeast	417	347	2.31317	83.2134	2	2	4.89616	347	2.31317
O75570	MTRF1	MTRF1 - Peptide chain release factor 1, mitochondrial (O75570)	Human	445	370	3.45614	83.1461	3	30	4.86015	254	2.04537	370	3.45614
Q9NTG7	SIRT3	SIRT3 - NAD-dependent protein deacetylase sirtuin-3, mitochondrial (Q9NTG7)	Human	399	331	2.48542	82.9574	2	76	5.75385	331	2.48542
Q9BXM7	PINK1	PINK1 - Serine/threonine-protein kinase PINK1, mitochondrial (Q9BXM7)	Human	581	481	3.57132	82.7883	4	2	5.08931	58	5.96104	253	2.44654	481	3.57132
Q6KCM7	SLC25A25	SLC25A25 - Calcium-binding mitochondrial carrier protein SCaMC-2 (Q6KCM7)	Human	469	388	2.53293	82.7292	3	191	3.65353	304	3.00955	388	2.53293
Q16891	IMMT	IMMT - MICOS complex subunit MIC60 (Q16891)	Human	758	626	3.15055	82.5858	2	11	4.9495	626	3.15055
P13051	UNG	UNG - Uracil-DNA glycosylase (P13051)	Human	313	258	4.32126	82.4281	2	69	3.58309	258	4.32126
P23378	GLDC	GLDC - Glycine dehydrogenase (decarboxylating), mitochondrial (P23378)	Human	1020	840	3.44434	82.3529	4	4	4.04012	207	3.13922	323	3.59282	840	3.44434
P34897	SHMT2	SHMT2 - Serine hydroxymethyltransferase, mitochondrial (P34897)	Human	504	415	2.77755	82.3413	3	4	5.37956	207	4.05446	415	2.77755
Q9NNZ3	DNAJC4	DNAJC4 - DnaJ homolog subfamily C member 4 (Q9NNZ3)	Human	241	198	3.53363	82.1577	5	6	5.47904	94	2.41967	110	2.27854	124	2.20824	198	3.53363
Q12171	MDM32	MDM32 - Mitochondrial distribution and morphology protein 32 (Q12171)	Yeast	622	511	2.59978	82.1543	5	3	4.83874	30	4.64454	314	2.41975	338	2.92694	511	2.59978
Q12374	NCA2	NCA2 - Nuclear control of ATPase protein 2 (Q12374)	Yeast	616	505	2.17085	81.9805	2	187	2.96271	505	2.17085
Q02218	OGDH	OGDH - 2-oxoglutarate dehydrogenase, mitochondrial (Q02218)	Human	1023	836	4.83822	81.7204	4	5	5.63953	80	2.03157	247	2.91007	836	4.83822
Q9NYZ2	SLC25A37	SLC25A37 - Mitoferrin-1 (Q9NYZ2)	Human	338	276	3.89605	81.6568	3	91	2.02993	170	4.42003	276	3.89605
P37292	SHM1	SHM1 - Serine hydroxymethyltransferase, mitochondrial (P37292)	Yeast	490	400	2.18719	81.6327	2	2	4.73051	400	2.18719
P33311	MDL2	MDL2 - ATP-dependent permease MDL2, mitochondrial (P33311)	Yeast	773	631	3.30678	81.63	4	10	6.0521	46	4.83112	183	4.73074	631	3.30678
Q99623	PHB2	PHB2 - Prohibitin-2 (Q99623)	Human	299	244	2.71435	81.6054	3	80	2.42779	145	2.91089	244	2.71435
Q16526	CRY1	CRY1 - Cryptochrome-1 (Q16526)	Human	586	478	2.86804	81.57	2	227	3.90021	478	2.86804
P20967	KGD1	KGD1 - 2-oxoglutarate dehydrogenase, mitochondrial (P20967)	Yeast	1014	827	5.39376	81.5582	3	2	5.08765	301	2.39967	827	5.39376
P42126	ECI1	ECI1 - Enoyl-CoA delta isomerase 1, mitochondrial (P42126)	Human	302	246	4.349	81.457	2	4	5.38134	246	4.349
P0CE41	HAP1	HAP1 - Heme-responsive zinc finger transcription factor HAP1 (P0CE41)	Yeast	1502	1220	2.9643	81.225	7	7	3.61936	275	2.64134	431	3.09599	730	2.99869	788	3.37578	1121	2.7512	1220	2.9643
P21801	SDH2	SDH2 - Succinate dehydrogenase [ubiquinone] iron-sulfur subunit, mitochondrial (P21801)	Yeast	266	216	2.75048	81.203	2	3	4.50389	216	2.75048
Q9NXH9	TRMT1	TRMT1 - tRNA (guanine(26)-N(2))-dimethyltransferase (Q9NXH9)	Human	659	535	2.31958	81.1836	5	2	4.94361	166	3.26191	327	3.51668	349	3.90273	535	2.31958
P14735	IDE	IDE - Insulin-degrading enzyme (P14735)	Human	1019	827	3.00321	81.158	2	2	3.8953	827	3.00321
Q8N490	PNKD	PNKD - Probable hydrolase PNKD (Q8N490)	Human	385	312	2.05593	81.039	3	9	5.63213	84	4.17257	312	2.05593
Q7KZN9	COX15	COX15 - Cytochrome c oxidase assembly protein COX15 homolog (Q7KZN9)	Human	410	332	2.89819	80.9756	2	3	5.3564	332	2.89819
Q16822	PCK2	PCK2 - Phosphoenolpyruvate carboxykinase [GTP], mitochondrial (Q16822)	Human	640	518	2.18243	80.9375	5	2	4.20941	157	2.52813	289	2.05215	457	2.2938	518	2.18243
P03876	AI2	AI2 - Putative COX1/OXI3 intron 2 protein (P03876)	Yeast	854	691	4.3264	80.9133	5	226	2.28569	337	2.38702	514	3.08537	627	2.9911	691	4.3264
Q9NWR8	MCUB	MCUB - Calcium uniporter regulatory subunit MCUb, mitochondrial (Q9NWR8)	Human	336	271	2.77131	80.6548	2	3	4.90615	271	2.77131
P34244	HSL1	HSL1 - Probable serine/threonine-protein kinase HSL1 (P34244)	Yeast	1518	1222	3.58815	80.5007	7	18	4.47194	119	3.29802	579	6.16926	634	5.71632	652	5.77228	1017	5.23884	1222	3.58815
P48526	ISM1	ISM1 - Isoleucine--tRNA ligase, mitochondrial (P48526)	Yeast	1002	805	2.01686	80.3393	4	2	4.01699	154	2.3509	492	4.89233	805	2.01686
O43521	BCL2L11	BCL2L11 - Bcl-2-like protein 11 (O43521)	Human	198	159	2.06762	80.303	2	69	5.60731	159	2.06762
Q709F0	ACAD11	ACAD11 - Acyl-CoA dehydrogenase family member 11 (Q709F0)	Human	780	626	3.36041	80.2564	3	53	2.1825	548	4.1734	626	3.36041
O43837	IDH3B	IDH3B - Isocitrate dehydrogenase [NAD] subunit beta, mitochondrial (O43837)	Human	385	308	2.71919	80	2	5	5.45299	308	2.71919
P38790	HTD2	HTD2 - Hydroxyacyl-thioester dehydratase type 2, mitochondrial (P38790)	Yeast	280	224	2.60348	80	2	3	4.43957	224	2.60348
P12887	UNG1	UNG1 - Uracil-DNA glycosylase (P12887)	Yeast	359	287	2.8015	79.9443	2	220	2.758	287	2.8015
P32611	RML2	RML2 - 54S ribosomal protein RML2, mitochondrial (P32611)	Yeast	393	314	2.45823	79.8982	6	3	3.85613	89	3.15166	120	2.2164	134	2.01916	261	2.35979	314	2.45823
Q12275	YOR093C	YOR093C - Uncharacterized protein YOR093C (Q12275)	Yeast	1648	1316	2.09251	79.8544	4	58	5.40625	92	4.11566	367	3.2909	1316	2.09251
Q96KR6	FAM210B	FAM210B - Protein FAM210B, mitochondrial (Q96KR6)	Human	192	153	2.00062	79.6875	3	2	4.6744	40	3.1296	153	2.00062
P53881	MRPL22	MRPL22 - 54S ribosomal protein L22, mitochondrial (P53881)	Yeast	309	246	4.02856	79.6117	2	3	5.36099	246	4.02856
Q6Q0C1	SLC25A47	SLC25A47 - Solute carrier family 25 member 47 (Q6Q0C1)	Human	308	245	2.9924	79.5455	3	54	2.29855	116	3.91883	245	2.9924
Q9NRG7	SDR39U1	SDR39U1 - Epimerase family protein SDR39U1 (Q9NRG7)	Human	293	233	4.3876	79.5222	3	2	2.05587	148	3.59612	233	4.3876
Q8N413	SLC25A45	SLC25A45 - Solute carrier family 25 member 45 (Q8N413)	Human	288	229	3.12132	79.5139	2	131	2.07978	229	3.12132
P05626	ATP4	ATP4 - ATP synthase subunit 4, mitochondrial (P05626)	Yeast	244	194	2.4554	79.5082	2	3	5.42548	194	2.4554
Q9HCC0	MCCC2	MCCC2 - Methylcrotonoyl-CoA carboxylase beta chain, mitochondrial (Q9HCC0)	Human	563	447	2.36388	79.3961	2	2	4.57012	447	2.36388
P54868	HMGCS2	HMGCS2 - Hydroxymethylglutaryl-CoA synthase, mitochondrial (P54868)	Human	508	403	3.38735	79.3307	2	3	4.81356	403	3.38735
Q04472	MGR3	MGR3 - Mitochondrial inner membrane i-AAA protease supercomplex subunit MGR3 (Q04472)	Yeast	501	397	2.21914	79.2415	2	3	5.34084	397	2.21914
Q03829	MME1	MME1 - Mitochondrial magnesium exporter 1 (Q03829)	Yeast	368	291	3.74264	79.0761	2	173	3.51933	291	3.74264
P03875	AI1	AI1 - Putative COX1/OXI3 intron 1 protein (P03875)	Yeast	834	659	2.88349	79.0168	4	188	2.42588	479	2.5725	577	2.11768	659	2.88349
Q9NRX2	MRPL17	MRPL17 - 39S ribosomal protein L17, mitochondrial (Q9NRX2)	Human	175	138	2.02171	78.8571	2	2	5.50868	138	2.02171
P82675	MRPS5	MRPS5 - 28S ribosomal protein S5, mitochondrial (P82675)	Human	430	339	2.33803	78.8372	2	47	3.86941	339	2.33803
Q96C03	MIEF2	MIEF2 - Mitochondrial dynamics protein MID49 (Q96C03)	Human	454	357	2.85313	78.6344	2	219	3.42741	357	2.85313
Q04748	SOV1	SOV1 - Protein SOV1, mitochondrial (Q04748)	Yeast	898	706	2.0948	78.6192	4	2	5.20825	299	3.48088	673	2.6622	706	2.0948
O00411	POLRMT	POLRMT - DNA-directed RNA polymerase, mitochondrial (O00411)	Human	1230	966	3.27297	78.5366	6	135	4.08451	498	5.28247	589	3.21112	754	4.38116	776	4.29286	966	3.27297
Q9H5Q4	TFB2M	TFB2M - Dimethyladenosine transferase 2, mitochondrial (Q9H5Q4)	Human	396	310	3.73677	78.2828	2	3	5.20992	310	3.73677
Q8IXQ9	ETFBKMT	ETFBKMT - Electron transfer flavoprotein beta subunit lysine methyltransferase (Q8IXQ9)	Human	262	205	2.81368	78.2443	2	2	2.06981	205	2.81368
Q9H2K0	MTIF3	MTIF3 - Translation initiation factor IF-3, mitochondrial (Q9H2K0)	Human	278	217	2.16224	78.0576	2	7	2.82589	217	2.16224
Q9UI43	MRM2	MRM2 - rRNA methyltransferase 2, mitochondrial (Q9UI43)	Human	246	192	4.46501	78.0488	2	15	4.17571	192	4.46501
P53208	EAT1	EAT1 - Ethanol acetyltransferase 1 (P53208)	Yeast	328	256	2.17712	78.0488	2	2	2.49567	256	2.17712
Q92934	BAD	BAD - Bcl2-associated agonist of cell death (Q92934)	Human	168	131	4.12832	77.9762	2	97	3.74282	131	4.12832
Q96LL9	DNAJC30	DNAJC30 - DnaJ homolog subfamily C member 30, mitochondrial (Q96LL9)	Human	226	176	2.35215	77.8761	5	3	5.44992	66	2.48515	85	2.21158	145	2.05564	176	2.35215
Q8WV93	AFG1L	AFG1L - AFG1-like ATPase (Q8WV93)	Human	481	373	3.57493	77.5468	3	5	3.70366	159	2.5861	373	3.57493
Q96NN9	AIFM3	AIFM3 - Apoptosis-inducing factor 3 (Q96NN9)	Human	605	469	3.59408	77.5207	5	32	2.09497	111	2.58622	165	3.61761	318	2.40783	469	3.59408
P53933	APP1	APP1 - Phosphatidate phosphatase APP1 (P53933)	Yeast	587	455	2.59681	77.5128	2	111	3.17639	455	2.59681
Q86VU5	COMTD1	COMTD1 - Catechol O-methyltransferase domain-containing protein 1 (Q86VU5)	Human	262	203	2.79758	77.4809	2	25	4.53718	203	2.79758
P82914	MRPS15	MRPS15 - 28S ribosomal protein S15, mitochondrial (P82914)	Human	257	199	4.29148	77.4319	3	3	4.55021	32	4.48904	199	4.29148
Q9UDR5	AASS	AASS - Alpha-aminoadipic semialdehyde synthase, mitochondrial (Q9UDR5)	Human	926	717	2.58794	77.4298	4	2	4.86987	169	2.90824	465	2.84099	717	2.58794
Q3SXM5	HSDL1	HSDL1 - Inactive hydroxysteroid dehydrogenase-like protein 1 (Q3SXM5)	Human	330	255	3.28477	77.2727	2	39	2.40035	255	3.28477
Q8IYU8	MICU2	MICU2 - Calcium uptake protein 2, mitochondrial (Q8IYU8)	Human	434	335	2.35017	77.1889	2	9	5.68186	335	2.35017
Q8WWR8	NEU4	NEU4 - Sialidase-4 (Q8WWR8)	Human	484	373	4.7926	77.0661	4	48	4.22994	164	3.1504	230	2.22584	373	4.7926
Q86VD7	SLC25A42	SLC25A42 - Mitochondrial coenzyme A transporter SLC25A42 (Q86VD7)	Human	318	245	4.55279	77.044	2	48	3.11359	245	4.55279
Q00711	SDH1	SDH1 - Succinate dehydrogenase [ubiquinone] flavoprotein subunit, mitochondrial (Q00711)	Yeast	640	492	2.41173	76.875	3	5	5.56242	240	2.05628	492	2.41173
P25573	MGR1	MGR1 - Mitochondrial inner membrane i-AAA protease supercomplex subunit MGR1 (P25573)	Yeast	417	320	2.20262	76.7386	2	65	4.84238	320	2.20262
P47052	YJL045W	YJL045W - Succinate dehydrogenase [ubiquinone] flavoprotein subunit 2, mitochondrial (P47052)	Yeast	634	486	3.8948	76.6562	2	2	3.46097	486	3.8948
Q9UKU7	ACAD8	ACAD8 - Isobutyryl-CoA dehydrogenase, mitochondrial (Q9UKU7)	Human	415	318	2.28854	76.6265	3	2	5.01485	267	3.36587	318	2.28854
P39952	OXA1	OXA1 - Mitochondrial inner membrane protein OXA1 (P39952)	Yeast	402	308	3.16722	76.6169	3	6	6.0288	178	2.43937	308	3.16722
Q9NVS2	MRPS18A	MRPS18A - 39S ribosomal protein S18a, mitochondrial (Q9NVS2)	Human	196	150	2.37771	76.5306	3	5	5.20186	124	2.57547	150	2.37771
P13196	ALAS1	ALAS1 - 5-aminolevulinate synthase, nonspecific, mitochondrial (P13196)	Human	640	489	4.36961	76.4062	3	96	2.05595	342	3.42071	489	4.36961
P12532	CKMT1A	CKMT1A - Creatine kinase U-type, mitochondrial (P12532)	Human	417	318	2.19832	76.259	3	12	4.51877	157	4.91111	318	2.19832
P17540	CKMT2	CKMT2 - Creatine kinase S-type, mitochondrial (P17540)	Human	419	319	2.72269	76.1337	2	159	4.08272	319	2.72269
P49327	FASN	FASN - Fatty acid synthase (P49327)	Human	2511	1911	5.1112	76.1051	12	42	2.58784	129	2.86501	405	4.20561	497	3.72463	699	2.73584	1081	2.16948	1382	4.22571	1451	3.47219	1536	3.15099	1654	2.10718	1692	3.67493	1911	5.1112
Q08444	NOB1	NOB1 - 20S-pre-rRNA D-site endonuclease NOB1 (Q08444)	Yeast	459	349	2.74045	76.0349	2	284	3.2977	349	2.74045
P49748	ACADVL	ACADVL - Very long-chain specific acyl-CoA dehydrogenase, mitochondrial (P49748)	Human	655	498	4.11673	76.0305	3	4	5.70585	334	3.26037	498	4.11673
Q12251	YPR011C	YPR011C - Uncharacterized mitochondrial carrier YPR011C (Q12251)	Yeast	326	247	2.58257	75.7669	3	32	3.30243	149	2.77148	247	2.58257
O75600	GCAT	GCAT - 2-amino-3-ketobutyrate coenzyme A ligase, mitochondrial (O75600)	Human	419	317	3.33298	75.6563	3	2	5.03433	271	4.01959	317	3.33298
P53239	COX18	COX18 - Cytochrome c oxidase assembly protein COX18, mitochondrial (P53239)	Yeast	316	239	4.47293	75.6329	4	3	5.68593	71	4.81142	99	4.56578	239	4.47293
P31040	SDHA	SDHA - Succinate dehydrogenase [ubiquinone] flavoprotein subunit, mitochondrial (P31040)	Human	664	501	3.23868	75.4518	4	2	5.61014	177	3.03477	249	2.31192	501	3.23868
A6NJ78	METTL15	METTL15 - 12S rRNA N4-methylcytidine (m4C) methyltransferase (A6NJ78)	Human	407	307	3.83924	75.43	2	242	3.26957	307	3.83924
P23786	CPT2	CPT2 - Carnitine O-palmitoyltransferase 2, mitochondrial (P23786)	Human	658	496	2.84255	75.3799	3	3	4.74606	211	2.00208	496	2.84255
Q13472	TOP3A	TOP3A - DNA topoisomerase 3-alpha (Q13472)	Human	1001	754	4.20393	75.3247	2	2	5.27081	754	4.20393
P51530	DNA2	DNA2 - DNA replication ATP-dependent helicase/nuclease DNA2 (P51530)	Human	1060	798	2.42128	75.283	4	127	4.56809	351	4.52145	774	2.32616	798	2.42128
Q15118	PDK1	PDK1 - [Pyruvate dehydrogenase (acetyl-transferring)] kinase isozyme 1, mitochondrial (Q15118)	Human	436	327	3.99164	75	3	4	5.70798	182	3.94804	327	3.99164
Q9HC21	SLC25A19	SLC25A19 - Mitochondrial thiamine pyrophosphate carrier (Q9HC21)	Human	320	240	2.52847	75	2	21	2.8988	240	2.52847
Q8IVS2	MCAT	MCAT - Malonyl-CoA-acyl carrier protein transacylase, mitochondrial (Q8IVS2)	Human	390	292	2.60514	74.8718	4	3	5.43199	69	3.78349	243	5.15374	292	2.60514
P36525	MRPL24	MRPL24 - 54S ribosomal protein L24, mitochondrial (P36525)	Yeast	258	193	2.21562	74.8062	2	2	4.60462	193	2.21562
Q92523	CPT1B	CPT1B - Carnitine O-palmitoyltransferase 1, muscle isoform (Q92523)	Human	772	577	3.18261	74.7409	3	28	2.12394	150	4.91737	577	3.18261
P48728	AMT	AMT - Aminomethyltransferase, mitochondrial (P48728)	Human	403	301	4.03452	74.6898	2	3	5.06381	301	4.03452
Q06010	STE23	STE23 - A-factor-processing enzyme (Q06010)	Yeast	1027	763	3.63043	74.2941	2	24	4.46664	763	3.63043
Q9UI32	GLS2	GLS2 - Glutaminase liver isoform, mitochondrial (Q9UI32)	Human	602	447	2.14415	74.2525	2	4	4.8038	447	2.14415
Q08645	MET7	MET7 - Folylpolyglutamate synthase (Q08645)	Yeast	548	406	3.43781	74.0876	2	3	2.56218	406	3.43781
Q9UMX3	BOK	BOK - Bcl-2-related ovarian killer protein (Q9UMX3)	Human	212	157	2.70083	74.0566	2	32	3.44276	157	2.70083
Q9H7Z7	PTGES2	PTGES2 - Prostaglandin E synthase 2 (Q9H7Z7)	Human	377	279	2.55973	74.0053	3	14	4.79605	71	4.28724	279	2.55973
P54098	POLG	POLG - DNA polymerase subunit gamma-1 (P54098)	Human	1239	916	2.4472	73.9306	6	2	3.66008	29	2.23809	277	3.48951	793	4.7195	845	2.02291	916	2.4472
Q9NP58	ABCB6	ABCB6 - ATP-binding cassette sub-family B member 6 (Q9NP58)	Human	842	620	2.04084	73.6342	5	36	3.86287	230	2.45826	319	4.85339	429	3.21247	620	2.04084
P25705	ATP5F1A	ATP5F1A - ATP synthase subunit alpha, mitochondrial (P25705)	Human	553	407	4.06153	73.5986	3	4	6.09349	318	3.62291	407	4.06153
P47031	IML2	IML2 - Inclusion body clearance protein IML2 (P47031)	Yeast	731	538	2.43974	73.5978	2	235	3.16303	538	2.43974
P32316	ACH1	ACH1 - Acetyl-CoA hydrolase (P32316)	Yeast	526	387	3.75286	73.5741	2	333	3.00529	387	3.75286
P53257	TPC1	TPC1 - Mitochondrial thiamine pyrophosphate carrier 1 (P53257)	Yeast	314	231	3.91906	73.5669	2	127	2.58966	231	3.91906
Q15120	PDK3	PDK3 - [Pyruvate dehydrogenase (acetyl-transferring)] kinase isozyme 3, mitochondrial (Q15120)	Human	406	298	2.99583	73.399	3	2	3.9805	148	2.34504	298	2.99583
Q96RQ3	MCCC1	MCCC1 - Methylcrotonoyl-CoA carboxylase subunit alpha, mitochondrial (Q96RQ3)	Human	725	532	2.97735	73.3793	2	13	5.17891	532	2.97735
Q5T440	IBA57	IBA57 - Putative transferase CAF17, mitochondrial (Q5T440)	Human	356	261	3.03395	73.3146	3	11	5.34348	133	2.62574	261	3.03395
P07251	ATP1	ATP1 - ATP synthase subunit alpha, mitochondrial (P07251)	Yeast	545	399	3.52295	73.211	4	3	6.07052	162	2.67899	312	3.6526	399	3.52295
Q9Y375	NDUFAF1	NDUFAF1 - Complex I intermediate-associated protein 30, mitochondrial (Q9Y375)	Human	327	239	2.46366	73.0887	3	4	4.64065	183	2.31829	239	2.46366
Q02127	DHODH	DHODH - Dihydroorotate dehydrogenase (quinone), mitochondrial (Q02127)	Human	395	288	2.07881	72.9114	4	55	3.64815	135	2.89628	218	4.80703	288	2.07881
O13525	COQ4	COQ4 - Ubiquinone biosynthesis protein COQ4, mitochondrial (O13525)	Yeast	335	244	3.2364	72.8358	2	2	4.0987	244	3.2364
Q9HD33	MRPL47	MRPL47 - 39S ribosomal protein L47, mitochondrial (Q9HD33)	Human	250	182	4.37031	72.8	3	2	4.77837	37	2.17422	182	4.37031
O95140	MFN2	MFN2 - Mitofusin-2 (O95140)	Human	757	551	4.00457	72.7873	3	2	3.24442	85	4.45267	551	4.00457
P40502	AIM19	AIM19 - Altered inheritance of mitochondria protein 19, mitochondrial (P40502)	Yeast	157	114	3.61909	72.6115	2	48	4.42424	114	3.61909
O43464	HTRA2	HTRA2 - Serine protease HTRA2, mitochondrial (O43464)	Human	458	332	2.39042	72.4891	4	9	5.28988	120	2.26275	190	2.65801	332	2.39042
Q8IVH4	MMAA	MMAA - Methylmalonic aciduria type A protein, mitochondrial (Q8IVH4)	Human	418	303	3.61689	72.488	2	6	3.63081	303	3.61689
P32796	CAT2	CAT2 - Carnitine O-acetyltransferase, mitochondrial (P32796)	Yeast	670	485	2.86841	72.3881	2	2	4.40927	485	2.86841
Q9NP80	PNPLA8	PNPLA8 - Calcium-independent phospholipase A2-gamma (Q9NP80)	Human	782	564	2.91677	72.1228	4	19	5.02997	92	3.43389	349	3.71142	564	2.91677
P40858	MRPL49	MRPL49 - 54S ribosomal protein L49, mitochondrial (P40858)	Yeast	161	116	2.10683	72.0497	2	5	4.69868	116	2.10683
Q96DU9	PABPC5	PABPC5 - Polyadenylate-binding protein 5 (Q96DU9)	Human	382	274	3.10752	71.7277	3	38	3.39121	159	4.67532	274	3.10752
Q8WVM0	TFB1M	TFB1M - Dimethyladenosine transferase 1, mitochondrial (Q8WVM0)	Human	346	248	4.10806	71.6763	2	183	4.25404	248	4.10806
Q2M3C7	SPHKAP	SPHKAP - A-kinase anchor protein SPHKAP (Q2M3C7)	Human	1700	1218	4.89481	71.6471	5	801	3.72359	1059	2.01384	1100	2.88238	1158	2.90298	1218	4.89481
Q06005	LIP2	LIP2 - Octanoyltransferase, mitochondrial (Q06005)	Yeast	328	235	2.0251	71.6463	2	3	4.98271	235	2.0251
Q9NR77	PXMP2	PXMP2 - Peroxisomal membrane protein 2 (Q9NR77)	Human	195	139	3.22159	71.2821	2	2	4.28334	139	3.22159
P43155	CRAT	CRAT - Carnitine O-acetyltransferase (P43155)	Human	626	445	2.59286	71.0863	2	4	4.8933	445	2.59286
Q9NQG6	MIEF1	MIEF1 - Mitochondrial dynamics protein MID51 (Q9NQG6)	Human	463	329	3.31335	71.0583	3	40	3.44284	122	3.99891	329	3.31335
Q9BV79	MECR	MECR - Enoyl-[acyl-carrier-protein] reductase, mitochondrial (Q9BV79)	Human	373	265	2.67677	71.0456	2	3	5.3728	265	2.67677
P22136	AEP2	AEP2 - ATPase expression protein 2, mitochondrial (P22136)	Yeast	580	412	2.60564	71.0345	4	3	4.93618	145	2.36943	269	3.14973	412	2.60564
Q96JX3	SERAC1	SERAC1 - Protein SERAC1 (Q96JX3)	Human	654	464	4.15292	70.948	2	302	3.1359	464	4.15292
P47150	RSM7	RSM7 - 37S ribosomal protein S7, mitochondrial (P47150)	Yeast	247	175	4.75339	70.8502	2	3	5.61193	175	4.75339
Q9Y3D3	MRPS16	MRPS16 - 28S ribosomal protein S16, mitochondrial (Q9Y3D3)	Human	137	97	3.33028	70.8029	2	10	4.36163	97	3.33028
P33897	ABCD1	ABCD1 - ATP-binding cassette sub-family D member 1 (P33897)	Human	745	527	2.212	70.7383	6	2	4.18417	66	2.38572	96	3.36324	152	5.17265	222	3.15491	527	2.212
Q9H4B0	OSGEPL1	OSGEPL1 - Probable tRNA N6-adenosine threonylcarbamoyltransferase, mitochondrial (Q9H4B0)	Human	414	292	3.32462	70.5314	2	2	3.13498	292	3.32462
Q08058	COQ10	COQ10 - Coenzyme Q-binding protein COQ10, mitochondrial (Q08058)	Yeast	207	146	2.76692	70.5314	2	14	5.01297	146	2.76692
Q8NFU3	TSTD1	TSTD1 - Thiosulfate:glutathione sulfurtransferase (Q8NFU3)	Human	115	81	2.88574	70.4348	2	2	4.12525	81	2.88574
O75828	CBR3	CBR3 - Carbonyl reductase [NADPH] 3 (O75828)	Human	277	195	2.46024	70.3971	2	3	4.02306	195	2.46024
Q8N3R3	TCAIM	TCAIM - T-cell activation inhibitor, mitochondrial (Q8N3R3)	Human	496	349	4.44404	70.3629	3	2	3.31551	230	4.34809	349	4.44404
Q9GZT8	NIF3L1	NIF3L1 - NIF3-like protein 1 (Q9GZT8)	Human	377	265	2.4471	70.2918	2	93	2.22283	265	2.4471
Q6P1Q0	LETMD1	LETMD1 - LETM1 domain-containing protein 1 (Q6P1Q0)	Human	360	253	4.05603	70.2778	4	10	5.40682	63	3.43053	97	2.23515	253	4.05603
Q96ND0	FAM210A	FAM210A - Protein FAM210A (Q96ND0)	Human	272	191	2.64306	70.2206	2	74	3.90311	191	2.64306
Q9NZE8	MRPL35	MRPL35 - 39S ribosomal protein L35, mitochondrial (Q9NZE8)	Human	188	132	2.14014	70.2128	3	7	5.07257	80	3.89769	132	2.14014
Q9HD36	BCL2L10	BCL2L10 - Bcl-2-like protein 10 (Q9HD36)	Human	204	143	3.95566	70.098	2	45	4.53188	143	3.95566
P40050	MRX1	MRX1 - MIOREX complex component 1 (P40050)	Yeast	688	481	3.7924	69.9128	3	13	3.54816	40	4.01668	481	3.7924
Q5SQH8	C6orf136	C6orf136 - Uncharacterized protein C6orf136 (Q5SQH8)	Human	315	220	2.71933	69.8413	2	41	2.22532	220	2.71933
Q05863	YLR281C	YLR281C - Uncharacterized peptide chain release factor-like protein YLR281C, mitochondrial (Q05863)	Yeast	155	108	3.1323	69.6774	3	2	2.95558	78	2.37377	108	3.1323
Q96EY8	MMAB	MMAB - Corrinoid adenosyltransferase (Q96EY8)	Human	250	174	5.1333	69.6	2	7	5.47208	174	5.1333
O00429	DNM1L	DNM1L - Dynamin-1-like protein (O00429)	Human	736	512	3.21444	69.5652	3	40	2.82868	274	3.93483	512	3.21444
P32875	LIP5	LIP5 - Lipoyl synthase, mitochondrial (P32875)	Yeast	414	288	3.2034	69.5652	2	3	5.47248	288	3.2034
Q9NWT8	AURKAIP1	AURKAIP1 - Aurora kinase A-interacting protein (Q9NWT8)	Human	199	138	2.2917	69.3467	2	4	4.48498	138	2.2917
Q06892	POS5	POS5 - NADH kinase POS5, mitochondrial (Q06892)	Yeast	414	287	4.0513	69.3237	4	3	3.63866	19	3.49228	194	2.04066	287	4.0513
P47127	AIM24	AIM24 - Altered inheritance of mitochondria protein 24, mitochondrial (P47127)	Yeast	394	273	3.19086	69.2893	3	93	4.1651	172	3.58988	273	3.19086
P40008	FMP52	FMP52 - Protein FMP52, mitochondrial (P40008)	Yeast	231	160	4.58078	69.2641	2	7	2.64548	160	4.58078
Q9UJA2	CRLS1	CRLS1 - Cardiolipin synthase (CMP-forming) (Q9UJA2)	Human	301	208	4.38268	69.103	3	3	4.69096	49	4.6733	208	4.38268
Q96AN5	TMEM143	TMEM143 - Transmembrane protein 143 (Q96AN5)	Human	459	317	4.81537	69.0632	3	9	4.87884	213	5.31928	317	4.81537
Q2VYF4	LETM2	LETM2 - LETM1 domain-containing protein LETM2, mitochondrial (Q2VYF4)	Human	491	339	2.1413	69.0428	4	3	4.71216	145	4.8288	237	2.02272	339	2.1413
O76031	CLPX	CLPX - ATP-dependent Clp protease ATP-binding subunit clpX-like, mitochondrial (O76031)	Human	633	436	2.95262	68.8784	2	18	5.12708	436	2.95262
P32492	MYO4	MYO4 - Myosin-4 (P32492)	Yeast	1471	1013	2.07752	68.8647	3	800	3.78026	897	5.2621	1013	2.07752
O43819	SCO2	SCO2 - Protein SCO2 homolog, mitochondrial (O43819)	Human	266	183	2.09666	68.797	3	4	5.05377	79	2.575	183	2.09666
Q9H4K7	MTG2	MTG2 - Mitochondrial ribosome-associated GTPase 2 (Q9H4K7)	Human	406	279	2.48002	68.7192	4	4	5.35721	190	2.75658	230	4.50742	279	2.48002
Q9Y6H3	ATP23	ATP23 - Mitochondrial inner membrane protease ATP23 homolog (Q9Y6H3)	Human	246	169	3.0437	68.6992	2	31	2.29663	169	3.0437
P32858	AIM26	AIM26 - Altered inheritance of mitochondria protein 26, mitochondrial (P32858)	Yeast	118	81	2.74345	68.6441	2	21	4.77353	81	2.74345
Q9Y2Z9	COQ6	COQ6 - Ubiquinone biosynthesis monooxygenase COQ6, mitochondrial (Q9Y2Z9)	Human	468	321	4.39893	68.5897	3	2	5.25365	91	2.86001	321	4.39893
P53294	PUS6	PUS6 - tRNA pseudouridine(31) synthase (P53294)	Yeast	404	277	2.17667	68.5644	2	13	2.32396	277	2.17667
P32898	CYM1	CYM1 - Mitochondrial presequence protease (P32898)	Yeast	989	678	3.37889	68.5541	2	2	4.38299	678	3.37889
P09950	HEM1	HEM1 - 5-aminolevulinate synthase, mitochondrial (P09950)	Yeast	548	374	2.68936	68.2482	4	3	5.27658	87	2.26772	339	2.24049	374	2.68936
Q9Y2R9	MRPS7	MRPS7 - 28S ribosomal protein S7, mitochondrial (Q9Y2R9)	Human	242	165	3.16675	68.1818	2	5	5.24018	165	3.16675
B4DEF8	MRPL45	MRPL45 - cDNA FLJ61100, highly similar to 39S ribosomal protein L45, mitochondrial (B4DEF8)	Human	329	224	2.93002	68.0851	2	31	4.15459	224	2.93002
O60783	MRPS14	MRPS14 - 28S ribosomal protein S14, mitochondrial (O60783)	Human	128	87	4.48895	67.9688	2	3	4.31003	87	4.48895
Q9H3H1	TRIT1	TRIT1 - tRNA dimethylallyltransferase (Q9H3H1)	Human	467	314	2.78038	67.2377	2	2	4.00947	314	2.78038
P32580	SUV3	SUV3 - ATP-dependent RNA helicase SUV3, mitochondrial (P32580)	Yeast	737	495	4.02471	67.1642	3	2	3.43308	247	2.49849	495	4.02471
Q96PG8	BBC3	BBC3 - Bcl-2-binding component 3, isoforms 3/4 (Q96PG8)	Human	261	175	2.24214	67.0498	3	65	4.69997	89	4.95624	175	2.24214
Q92506	HSD17B8	HSD17B8 - (3R)-3-hydroxyacyl-CoA dehydrogenase (Q92506)	Human	261	175	3.12959	67.0498	2	2	4.74841	175	3.12959
Q8IUX1	TMEM126B	TMEM126B - Complex I assembly factor TMEM126B, mitochondrial (Q8IUX1)	Human	230	154	2.57654	66.9565	2	77	3.56983	154	2.57654
P21771	MRPS28	MRPS28 - 37S ribosomal protein S28, mitochondrial (P21771)	Yeast	286	191	3.56493	66.7832	2	6	4.9074	191	3.56493
Q9BYT8	NLN	NLN - Neurolysin, mitochondrial (Q9BYT8)	Human	704	470	2.98474	66.7614	2	3	5.96453	470	2.98474
O75027	ABCB7	ABCB7 - Iron-sulfur clusters transporter ABCB7, mitochondrial (O75027)	Human	752	502	2.07561	66.7553	4	9	5.29812	205	4.40353	299	2.81287	502	2.07561
Q02873	YPL107W	YPL107W - UPF0651 protein YPL107W, mitochondrial (Q02873)	Yeast	248	165	2.89665	66.5323	2	2	4.88311	165	2.89665
P51687	SUOX	SUOX - Sulfite oxidase, mitochondrial (P51687)	Human	545	362	3.30746	66.422	2	4	4.94397	362	3.30746
P36520	MRPL10	MRPL10 - 54S ribosomal protein L10, mitochondrial (P36520)	Yeast	322	213	3.63117	66.1491	2	35	2.09464	213	3.63117
Q03327	UGO1	UGO1 - Mitochondrial fusion and transport protein UGO1 (Q03327)	Yeast	502	332	2.75781	66.1355	2	49	2.62977	332	2.75781
P31334	MRPL9	MRPL9 - 54S ribosomal protein L9, mitochondrial (P31334)	Yeast	269	177	2.74437	65.7993	3	2	4.3711	104	4.1179	177	2.74437
Q9GZY8	MFF	MFF - Mitochondrial fission factor (Q9GZY8)	Human	342	225	3.57798	65.7895	2	156	4.10399	225	3.57798
Q9UG56	PISD	PISD - Phosphatidylserine decarboxylase proenzyme, mitochondrial (Q9UG56)	Human	409	269	2.52454	65.7702	4	32	4.79348	111	4.02493	163	3.47636	269	2.52454
O00763	ACACB	ACACB - Acetyl-CoA carboxylase 2 (O00763)	Human	2458	1614	3.71073	65.6631	5	82	2.32931	268	4.24497	1112	4.3108	1355	2.24273	1614	3.71073
Q9NZB8	MOCS1	MOCS1 - Molybdenum cofactor biosynthesis protein 1 (Q9NZB8)	Human	636	417	4.85546	65.566	4	2	5.95364	37	4.46585	347	2.14457	417	4.85546
P82912	MRPS11	MRPS11 - 28S ribosomal protein S11, mitochondrial (P82912)	Human	194	127	2.95609	65.4639	2	3	5.45062	127	2.95609
P0CS90	SSC1	SSC1 - Import motor subunit, mitochondrial (P0CS90)	Yeast	654	428	2.67511	65.4434	2	3	5.27667	428	2.67511
P53264	CLD1	CLD1 - Cardiolipin-specific deacylase 1, mitochondrial (P53264)	Yeast	445	291	4.34066	65.3933	2	3	5.15245	291	4.34066
Q9BQ48	MRPL34	MRPL34 - 39S ribosomal protein L34, mitochondrial (Q9BQ48)	Human	92	60	2.57801	65.2174	2	3	4.14532	60	2.57801
Q06567	MCP2	MCP2 - ABC1 family protein MCP2 (Q06567)	Yeast	569	371	2.28455	65.2021	3	4	4.02676	65	2.12922	371	2.28455
Q05932	FPGS	FPGS - Folylpolyglutamate synthase, mitochondrial (Q05932)	Human	587	382	4.08974	65.0767	4	3	5.54864	119	3.46937	351	4.21935	382	4.08974
P46655	GUS1	GUS1 - Glutamate--tRNA ligase, cytoplasmic (P46655)	Yeast	708	460	3.47169	64.9718	2	413	3.52819	460	3.47169
P53049	YOR1	YOR1 - Oligomycin resistance ATP-dependent permease YOR1 (P53049)	Yeast	1477	959	3.11191	64.9289	2	282	3.8215	959	3.11191
P10515	DLAT	DLAT - Dihydrolipoyllysine-residue acetyltransferase component of pyruvate dehydrogenase complex, mitochondrial (P10515)	Human	647	420	2.17963	64.915	3	2	2.91322	64	5.28566	420	2.17963
Q9HBH5	RDH14	RDH14 - Retinol dehydrogenase 14 (Q9HBH5)	Human	336	218	4.11577	64.881	3	14	4.51677	56	4.46774	218	4.11577
Q4U2R6	MRPL51	MRPL51 - 39S ribosomal protein L51, mitochondrial (Q4U2R6)	Human	128	83	2.42891	64.8438	2	2	4.35496	83	2.42891
P40478	POR2	POR2 - Mitochondrial outer membrane protein porin 2 (P40478)	Yeast	281	182	4.0522	64.7687	2	104	2.20931	182	4.0522
Q9H061	TMEM126A	TMEM126A - Transmembrane protein 126A (Q9H061)	Human	195	126	3.37492	64.6154	2	45	3.93145	126	3.37492
Q9UK39	NOCT	NOCT - Nocturnin (Q9UK39)	Human	431	278	2.10176	64.5012	4	21	5.94794	44	5.71692	240	2.35874	278	2.10176
Q96AB3	ISOC2	ISOC2 - Isochorismatase domain-containing protein 2 (Q96AB3)	Human	205	132	3.41964	64.3902	2	2	2.28966	132	3.41964
P22695	UQCRC2	UQCRC2 - Cytochrome b-c1 complex subunit 2, mitochondrial (P22695)	Human	453	291	3.66129	64.2384	3	2	4.16825	78	2.9338	291	3.66129
Q9Y5T4	DNAJC15	DNAJC15 - DnaJ homolog subfamily C member 15 (Q9Y5T4)	Human	150	96	3.16108	64	2	41	2.0841	96	3.16108
Q13085	ACACA	ACACA - Acetyl-CoA carboxylase 1 (Q13085)	Human	2346	1493	3.48433	63.6402	6	126	4.28107	964	3.88446	1069	3.19532	1186	3.37631	1325	3.20266	1493	3.48433
P16862	PFK2	PFK2 - ATP-dependent 6-phosphofructokinase subunit beta (P16862)	Yeast	959	610	2.2568	63.6079	2	204	2.52847	610	2.2568
Q86Y79	PTRH1	PTRH1 - Probable peptidyl-tRNA hydrolase (Q86Y79)	Human	214	136	5.22669	63.5514	4	2	4.79095	35	4.28974	82	3.73331	136	5.22669
P05166	PCCB	PCCB - Propionyl-CoA carboxylase beta chain, mitochondrial (P05166)	Human	539	342	2.05218	63.4508	3	6	5.41305	104	2.27053	342	2.05218
Q7Z434	MAVS	MAVS - Mitochondrial antiviral-signaling protein (Q7Z434)	Human	540	341	3.19989	63.1481	3	37	2.78354	217	5.66892	341	3.19989
Q8WV74	NUDT8	NUDT8 - Mitochondrial coenzyme A diphosphatase NUDT8 (Q8WV74)	Human	236	149	3.16676	63.1356	2	15	5.65406	149	3.16676
Q330K2	NDUFAF6	NDUFAF6 - NADH dehydrogenase (ubiquinone) complex I, assembly factor 6 (Q330K2)	Human	333	209	2.25952	62.7628	2	17	5.19292	209	2.25952
P49675	STAR	STAR - Steroidogenic acute regulatory protein, mitochondrial (P49675)	Human	285	178	2.83337	62.4561	2	6	5.07933	178	2.83337
Q9NSE4	IARS2	IARS2 - Isoleucine--tRNA ligase, mitochondrial (Q9NSE4)	Human	1012	632	2.68959	62.4506	4	3	5.07245	18	4.99453	510	2.19316	632	2.68959
Q9BQ95	ECSIT	ECSIT - Evolutionarily conserved signaling intermediate in Toll pathway, mitochondrial (Q9BQ95)	Human	431	269	2.32978	62.413	3	22	5.11344	187	2.72589	269	2.32978
P50440	GATM	GATM - Glycine amidinotransferase, mitochondrial (P50440)	Human	423	264	2.3285	62.4113	2	4	5.26324	264	2.3285
Q6NUI2	GPAT2	GPAT2 - Glycerol-3-phosphate acyltransferase 2, mitochondrial (Q6NUI2)	Human	795	496	3.93048	62.3899	4	2	2.8157	220	3.29361	356	5.16232	496	3.93048
A6NK06	ACOD1	ACOD1 - Cis-aconitate decarboxylase (A6NK06)	Human	481	298	2.3892	61.9543	2	162	2.44066	298	2.3892
P53035	MIG2	MIG2 - Regulatory protein MIG2 (P53035)	Yeast	382	236	4.17711	61.7801	3	58	3.20072	187	2.10634	236	4.17711
Q9NVH1	DNAJC11	DNAJC11 - DnaJ homolog subfamily C member 11 (Q9NVH1)	Human	559	345	2.82048	61.7174	2	228	4.71755	345	2.82048
P53171	GEP7	GEP7 - Genetic interactor of prohibitin 7, mitochondrial (P53171)	Yeast	287	177	3.38527	61.6725	2	3	5.05649	177	3.38527
Q07560	CRD1	CRD1 - Cardiolipin synthase (CMP-forming) (Q07560)	Yeast	283	174	2.77419	61.4841	2	9	4.9783	174	2.77419
P25374	NFS1	NFS1 - Cysteine desulfurase, mitochondrial (P25374)	Yeast	497	305	3.78463	61.3682	2	3	5.4122	305	3.78463
P51649	ALDH5A1	ALDH5A1 - Succinate-semialdehyde dehydrogenase, mitochondrial (P51649)	Human	535	327	2.79125	61.1215	3	12	5.25335	96	3.32618	327	2.79125
Q8N4T8	CBR4	CBR4 - 3-oxoacyl-[acyl-carrier-protein] reductase (Q8N4T8)	Human	237	144	4.01298	60.7595	2	8	4.44681	144	4.01298
Q8WUK0	PTPMT1	PTPMT1 - Phosphatidylglycerophosphatase and protein-tyrosine phosphatase 1 (Q8WUK0)	Human	201	122	3.871	60.6965	2	17	3.12909	122	3.871
P38876	PTH1	PTH1 - Peptidyl-tRNA hydrolase (P38876)	Yeast	190	115	4.8732	60.5263	2	27	2.91307	115	4.8732
Q8N0Z8	PUSL1	PUSL1 - tRNA pseudouridine synthase-like 1 (Q8N0Z8)	Human	303	183	4.90932	60.396	3	76	3.62799	103	5.71058	183	4.90932
P39724	BOL3	BOL3 - BolA-like protein 3 (P39724)	Yeast	118	71	2.34402	60.1695	2	2	3.66138	71	2.34402
P21375	OSM1	OSM1 - Fumarate reductase 2 (P21375)	Yeast	501	300	2.23116	59.8802	3	40	2.24998	144	2.10886	300	2.23116
Q9Y255	PRELID1	PRELID1 - PRELI domain-containing protein 1, mitochondrial (Q9Y255)	Human	219	131	2.73572	59.8174	2	47	3.3545	131	2.73572
P39515	TIM17	TIM17 - Mitochondrial import inner membrane translocase subunit TIM17 (P39515)	Yeast	158	94	2.19418	59.4937	2	34	2.55567	94	2.19418
P53007	SLC25A1	SLC25A1 - Tricarboxylate transport protein, mitochondrial (P53007)	Human	311	185	3.2161	59.4855	2	72	4.30496	185	3.2161
Q96CM3	RPUSD4	RPUSD4 - Mitochondrial RNA pseudouridine synthase RPUSD4 (Q96CM3)	Human	377	224	3.41449	59.4164	2	69	4.81651	224	3.41449
O94826	TOMM70	TOMM70 - Mitochondrial import receptor subunit TOM70 (O94826)	Human	608	361	2.0486	59.375	2	53	2.89305	361	2.0486
P49419	ALDH7A1	ALDH7A1 - Alpha-aminoadipic semialdehyde dehydrogenase (P49419)	Human	539	320	3.32676	59.3692	2	2	3.85178	320	3.32676
P39533	ACO2	ACO2 - Homocitrate dehydratase, mitochondrial (P39533)	Yeast	789	468	2.95832	59.3156	2	2	4.61845	468	2.95832
P32322	PYCR1	PYCR1 - Pyrroline-5-carboxylate reductase 1, mitochondrial (P32322)	Human	319	189	2.54412	59.2476	2	102	3.99433	189	2.54412
P43122	QRI7	QRI7 - tRNA N6-adenosine threonylcarbamoyltransferase, mitochondrial (P43122)	Yeast	407	241	3.12686	59.2138	2	3	3.87669	241	3.12686
Q01217	ARG5,6	ARG5,6 - Protein ARG5,6, mitochondrial (Q01217)	Yeast	863	511	3.88618	59.2121	4	7	4.86335	38	5.03132	347	2.47474	511	3.88618
P07252	CBP1	CBP1 - Cytochrome B pre-mRNA-processing protein 1 (P07252)	Yeast	654	386	2.69014	59.0214	2	2	5.0566	386	2.69014
P38816	TRR2	TRR2 - Thioredoxin reductase 2, mitochondrial (P38816)	Yeast	342	201	2.14143	58.7719	2	3	4.3784	201	2.14143
Q03218	MMT1	MMT1 - Mitochondrial metal transporter 1 (Q03218)	Yeast	510	299	2.80395	58.6275	2	2	3.42634	299	2.80395
P53396	ACLY	ACLY - ATP-citrate synthase (P53396)	Human	1101	644	2.14557	58.4923	3	432	2.82683	477	3.89305	644	2.14557
P33121	ACSL1	ACSL1 - Long-chain-fatty-acid--CoA ligase 1 (P33121)	Human	698	407	4.52651	58.3095	2	366	3.43307	407	4.52651
Q14249	ENDOG	ENDOG - Endonuclease G, mitochondrial (Q14249)	Human	297	173	2.05792	58.2492	3	3	3.8543	129	2.01038	173	2.05792
P53083	MDM34	MDM34 - Mitochondrial distribution and morphology protein 34 (P53083)	Yeast	459	267	4.6956	58.1699	2	237	3.40021	267	4.6956
P38860	MTG2	MTG2 - GTPase MTG2, mitochondrial (P38860)	Yeast	518	301	3.16296	58.1081	3	2	3.87856	207	3.50709	301	3.16296
P36041	EAP1	EAP1 - Protein EAP1 (P36041)	Yeast	632	367	2.93247	58.0696	2	329	2.47742	367	2.93247
O14874	BCKDK	BCKDK - [3-methyl-2-oxobutanoate dehydrogenase [lipoamide]] kinase, mitochondrial (O14874)	Human	412	239	2.67855	58.0097	3	7	5.01345	75	3.90693	239	2.67855
P46943	GUF1	GUF1 - Translation factor GUF1, mitochondrial (P46943)	Yeast	645	373	2.12136	57.8295	2	2	4.99424	373	2.12136
Q07820	MCL1	MCL1 - Induced myeloid leukemia cell differentiation protein Mcl-1 (Q07820)	Human	350	202	2.35447	57.7143	2	63	2.62126	202	2.35447
Q9Y697	NFS1	NFS1 - Cysteine desulfurase, mitochondrial (Q9Y697)	Human	457	263	3.16711	57.5492	3	3	5.06604	131	2.252	263	3.16711
Q07821	ISA1	ISA1 - Iron-sulfur assembly protein 1 (Q07821)	Yeast	250	142	4.1281	56.8	3	2	4.89097	70	3.00042	142	4.1281
Q86YB7	ECHDC2	ECHDC2 - Enoyl-CoA hydratase domain-containing protein 2, mitochondrial (Q86YB7)	Human	292	165	3.16451	56.5068	2	2	4.47316	165	3.16451
Q96EY1	DNAJA3	DNAJA3 - DnaJ homolog subfamily A member 3, mitochondrial (Q96EY1)	Human	480	271	2.42084	56.4583	3	17	4.70906	44	4.62989	271	2.42084
Q53R41	FASTKD1	FASTKD1 - FAST kinase domain-containing protein 1, mitochondrial (Q53R41)	Human	847	478	2.15616	56.4345	3	8	2.88258	231	2.7846	478	2.15616
P36775	PIM1	PIM1 - Lon protease homolog, mitochondrial (P36775)	Yeast	1133	638	4.2019	56.3107	2	4	5.73314	638	4.2019
Q8N5S1	SLC25A41	SLC25A41 - Mitochondrial carrier protein SCaMC-3L (Q8N5S1)	Human	370	208	3.19489	56.2162	3	9	2.84622	99	2.41961	208	3.19489
P50084	BNS1	BNS1 - Protein BNS1 (P50084)	Yeast	137	77	2.64649	56.2044	2	45	2.76214	77	2.64649
Q12219	YOR114W	YOR114W - Uncharacterized protein YOR114W (Q12219)	Yeast	294	165	3.76475	56.1224	2	7	4.0249	165	3.76475
Q9UKA2	FBXL4	FBXL4 - F-box/LRR-repeat protein 4 (Q9UKA2)	Human	621	348	3.64492	56.0386	2	11	4.87964	348	3.64492
Q16740	CLPP	CLPP - ATP-dependent Clp protease proteolytic subunit, mitochondrial (Q16740)	Human	277	155	3.88264	55.9567	2	11	5.56741	155	3.88264
P42847	MRPS18	MRPS18 - 37S ribosomal protein S18, mitochondrial (P42847)	Yeast	217	121	2.28845	55.7604	2	3	4.58959	121	2.28845
O60930	RNASEH1	RNASEH1 - Ribonuclease H1 (O60930)	Human	286	159	2.97044	55.5944	2	10	5.48895	159	2.97044
P40458	ATG32	ATG32 - Autophagy-related protein 32 (P40458)	Yeast	529	294	2.48913	55.5766	2	201	3.64485	294	2.48913
P28288	ABCD3	ABCD3 - ATP-binding cassette sub-family D member 3 (P28288)	Human	659	365	4.52087	55.3869	3	5	4.66946	232	2.85691	365	4.52087
Q07807	PUF3	PUF3 - mRNA-binding protein PUF3 (Q07807)	Yeast	879	483	3.93264	54.9488	4	36	2.49889	227	2.71572	358	2.37124	483	3.93264
O00330	PDHX	PDHX - Pyruvate dehydrogenase protein X component, mitochondrial (O00330)	Human	501	275	2.1576	54.8902	3	12	5.42072	173	2.44094	275	2.1576
O15527	OGG1	OGG1 - N-glycosylase/DNA lyase (O15527)	Human	345	189	2.95337	54.7826	2	2	4.90366	189	2.95337
Q9HBH1	PDF	PDF - Peptide deformylase, mitochondrial (Q9HBH1)	Human	243	133	3.53634	54.7325	3	34	3.5287	92	5.1101	133	3.53634
Q32NB8	PGS1	PGS1 - CDP-diacylglycerol--glycerol-3-phosphate 3-phosphatidyltransferase, mitochondrial (Q32NB8)	Human	556	304	3.62257	54.6763	4	14	5.24215	84	2.31022	169	5.54221	304	3.62257
P32787	MGM101	MGM101 - Mitochondrial genome maintenance protein MGM101 (P32787)	Yeast	269	147	2.99673	54.6468	2	4	4.68801	147	2.99673
P32843	YME2	YME2 - Mitochondrial escape protein 2 (P32843)	Yeast	850	464	3.8766	54.5882	5	5	4.38633	91	2.83214	156	3.59362	232	3.56362	464	3.8766
P36776	LONP1	LONP1 - Lon protease homolog, mitochondrial (P36776)	Human	959	523	3.95189	54.536	3	8	5.49451	139	2.17227	523	3.95189
Q6IAN0	DHRS7B	DHRS7B - Dehydrogenase/reductase SDR family member 7B (Q6IAN0)	Human	325	177	4.84418	54.4615	2	33	3.29663	177	4.84418
P49821	NDUFV1	NDUFV1 - NADH dehydrogenase [ubiquinone] flavoprotein 1, mitochondrial (P49821)	Human	464	252	2.89842	54.3103	2	2	4.40622	252	2.89842
Q6PIV7	SLC25A34	SLC25A34 - Solute carrier family 25 member 34 (Q6PIV7)	Human	304	165	2.45244	54.2763	2	33	2.38242	165	2.45244
P14284	REV3	REV3 - DNA polymerase zeta catalytic subunit (P14284)	Yeast	1504	814	2.32901	54.1223	2	487	4.85847	814	2.32901
Q9BQC6	MRPL57	MRPL57 - Ribosomal protein 63, mitochondrial (Q9BQC6)	Human	102	55	3.2092	53.9216	2	3	4.86072	55	3.2092
P38851	LAM1	LAM1 - Membrane-anchored lipid-binding protein LAM1 (P38851)	Yeast	1228	662	4.68145	53.9088	3	319	2.05645	543	2.46464	662	4.68145
Q9BSF4	TIMM29	TIMM29 - Mitochondrial import inner membrane translocase subunit Tim29 (Q9BSF4)	Human	260	140	2.09797	53.8462	3	2	5.05341	100	4.54395	140	2.09797
P49448	GLUD2	GLUD2 - Glutamate dehydrogenase 2, mitochondrial (P49448)	Human	558	300	2.76787	53.7634	2	20	5.44241	300	2.76787
O43824	GTPBP6	GTPBP6 - Putative GTP-binding protein 6 (O43824)	Human	516	276	4.4844	53.4884	3	3	6.00852	208	3.93096	276	4.4844
Q92947	GCDH	GCDH - Glutaryl-CoA dehydrogenase, mitochondrial (Q92947)	Human	438	234	2.78184	53.4247	2	2	5.35836	234	2.78184
B4DJ38	ATP5MF-PTCD1	ATP5MF-PTCD1 - cDNA FLJ56092, highly similar to Pentatricopeptide repeat protein 1 (B4DJ38)	Human	749	400	3.05987	53.4045	3	56	4.56624	143	3.73871	400	3.05987
P54886	ALDH18A1	ALDH18A1 - Delta-1-pyrroline-5-carboxylate synthase (P54886)	Human	795	424	4.96183	53.3333	3	28	5.01659	115	4.45852	424	4.96183
P30775	MRF1	MRF1 - Peptide chain release factor 1, mitochondrial (P30775)	Yeast	413	220	2.21875	53.2688	2	3	3.78757	220	2.21875
P50085	PHB2	PHB2 - Prohibitin-2 (P50085)	Yeast	310	165	3.59548	53.2258	3	3	2.33069	58	2.49118	165	3.59548
P03874	CBP2	CBP2 - Cytochrome B pre-mRNA-processing protein 2 (P03874)	Yeast	630	334	2.72703	53.0159	2	2	5.02264	334	2.72703
Q8TD22	SFXN5	SFXN5 - Sideroflexin-5 (Q8TD22)	Human	340	180	3.01707	52.9412	2	21	4.44369	180	3.01707
P49095	GCV2	GCV2 - Glycine dehydrogenase (decarboxylating), mitochondrial (P49095)	Yeast	1034	547	2.09861	52.9014	3	3	6.01663	366	2.68256	547	2.09861
Q9BYZ2	LDHAL6B	LDHAL6B - L-lactate dehydrogenase A-like 6B (Q9BYZ2)	Human	381	201	2.25272	52.7559	2	3	3.94259	201	2.25272
Q9BYN8	MRPS26	MRPS26 - 28S ribosomal protein S26, mitochondrial (Q9BYN8)	Human	205	108	2.60955	52.6829	3	2	4.86949	59	3.55768	108	2.60955
P48047	ATP5PO	ATP5PO - ATP synthase subunit O, mitochondrial (P48047)	Human	213	112	2.03599	52.5822	2	3	5.52816	112	2.03599
Q9NWU1	OXSM	OXSM - 3-oxoacyl-[acyl-carrier-protein] synthase, mitochondrial (Q9NWU1)	Human	459	241	3.44076	52.5054	3	14	5.88106	187	2.49317	241	3.44076
P30038	ALDH4A1	ALDH4A1 - Delta-1-pyrroline-5-carboxylate dehydrogenase, mitochondrial (P30038)	Human	563	292	2.31536	51.865	2	3	5.21068	292	2.31536
P47158	IBA57	IBA57 - Putative transferase CAF17, mitochondrial (P47158)	Yeast	497	256	3.17826	51.5091	2	2	4.99996	256	3.17826
Q9H936	SLC25A22	SLC25A22 - Mitochondrial glutamate carrier 1 (Q9H936)	Human	323	166	3.15708	51.3932	2	136	2.72865	166	3.15708
Q02825	SEN54	SEN54 - tRNA-splicing endonuclease subunit SEN54 (Q02825)	Yeast	467	240	4.31898	51.3919	2	188	2.09319	240	4.31898
P32335	MSS51	MSS51 - Protein MSS51, mitochondrial (P32335)	Yeast	436	224	4.09612	51.3761	2	11	5.47103	224	4.09612
Q02338	BDH1	BDH1 - D-beta-hydroxybutyrate dehydrogenase, mitochondrial (Q02338)	Human	343	176	5.52055	51.312	2	3	4.96942	176	5.52055
Q06683	IRC3	IRC3 - Putative ATP-dependent helicase IRC3 (Q06683)	Yeast	689	353	3.50974	51.2337	2	71	3.70558	353	3.50974
P0C7P0	CISD3	CISD3 - CDGSH iron-sulfur domain-containing protein 3, mitochondrial (P0C7P0)	Human	127	65	2.84978	51.1811	2	2	5.17322	65	2.84978
P50336	PPOX	PPOX - Protoporphyrinogen oxidase (P50336)	Human	477	244	2.65444	51.153	4	100	4.51329	163	2.95273	200	2.15486	244	2.65444
Q9BPW8	NIPSNAP1	NIPSNAP1 - Protein NipSnap homolog 1 (Q9BPW8)	Human	284	145	2.56446	51.0563	2	3	4.87155	145	2.56446
Q5VT66	MTARC1	MTARC1 - Mitochondrial amidoxime-reducing component 1 (Q5VT66)	Human	337	172	3.64476	51.0386	2	32	5.31978	172	3.64476
P47065	PET130	PET130 - Protein PET130 (P47065)	Yeast	347	177	3.21584	51.0086	3	2	2.83781	92	2.57231	177	3.21584
Q9Y512	SAMM50	SAMM50 - Sorting and assembly machinery component 50 homolog (Q9Y512)	Human	469	239	4.77128	50.9595	2	172	2.51137	239	4.77128
P46199	MTIF2	MTIF2 - Translation initiation factor IF-2, mitochondrial (P46199)	Human	727	369	2.13933	50.7565	2	12	5.31544	369	2.13933
Q8IVS8	GLYCTK	GLYCTK - Glycerate kinase (Q8IVS8)	Human	523	265	4.04541	50.6692	3	3	4.55262	55	3.25319	265	4.04541
Q8N8R5	C2orf69	C2orf69 - Mitochondrial protein C2orf69 (Q8N8R5)	Human	385	195	2.02657	50.6494	2	32	4.69076	195	2.02657
Q9UHN1	POLG2	POLG2 - DNA polymerase subunit gamma-2, mitochondrial (Q9UHN1)	Human	485	245	3.89282	50.5155	2	70	2.42152	245	3.89282
Q04598	YDR115W	YDR115W - 54S ribosomal protein L34, mitochondrial (Q04598)	Yeast	105	53	2.96688	50.4762	2	4	5.38472	53	2.96688
O95202	LETM1	LETM1 - Mitochondrial proton/calcium exchanger protein (O95202)	Human	739	373	2.2009	50.4736	4	2	4.76645	76	3.28597	174	4.74767	373	2.2009
Q9NNW7	TXNRD2	TXNRD2 - Thioredoxin reductase 2, mitochondrial (Q9NNW7)	Human	524	263	3.65179	50.1908	2	3	5.46736	263	3.65179
O75127	PTCD1	PTCD1 - Pentatricopeptide repeat-containing protein 1, mitochondrial (O75127)	Human	700	351	3.05987	50.1429	3	4	4.75483	94	3.73871	351	3.05987
Q96CB9	NSUN4	NSUN4 - 5-methylcytosine rRNA methyltransferase NSUN4 (Q96CB9)	Human	384	192	2.95823	50	3	2	4.02192	119	2.45006	192	2.95823
P18409	MDM10	MDM10 - Mitochondrial distribution and morphology protein 10 (P18409)	Yeast	493	246	2.89537	49.8986	2	46	2.92917	246	2.89537
Q96RR1	TWNK	TWNK - Twinkle mtDNA helicase (Q96RR1)	Human	684	341	3.89691	49.8538	4	5	4.25338	188	4.08406	324	4.04243	341	3.89691
Q9UBX3	SLC25A10	SLC25A10 - Mitochondrial dicarboxylate carrier (Q9UBX3)	Human	287	143	4.49678	49.8258	2	59	3.24262	143	4.49678
P32387	MRP20	MRP20 - 54S ribosomal protein L41, mitochondrial (P32387)	Yeast	263	131	3.52651	49.8099	2	83	2.54926	131	3.52651
P50213	IDH3A	IDH3A - Isocitrate dehydrogenase [NAD] subunit alpha, mitochondrial (P50213)	Human	366	182	2.77429	49.7268	2	2	3.45262	182	2.77429
Q96LW4	PRIMPOL	PRIMPOL - DNA-directed primase/polymerase protein (Q96LW4)	Human	560	278	2.05981	49.6429	2	21	3.17745	278	2.05981
Q92665	MRPS31	MRPS31 - 28S ribosomal protein S31, mitochondrial (Q92665)	Human	395	196	3.50779	49.6203	4	3	4.66371	34	4.98189	117	3.56645	196	3.50779
P39525	CEM1	CEM1 - 3-oxoacyl-[acyl-carrier-protein] synthase homolog (P39525)	Yeast	442	219	2.20264	49.5475	2	163	2.83267	219	2.20264
P50416	CPT1A	CPT1A - Carnitine O-palmitoyltransferase 1, liver isoform (P50416)	Human	773	382	2.58045	49.4179	2	151	4.29868	382	2.58045
P19262	KGD2	KGD2 - Dihydrolipoyllysine-residue succinyltransferase component of 2-oxoglutarate dehydrogenase complex, mitochondrial (P19262)	Yeast	463	228	3.9529	49.2441	3	3	5.8163	48	2.09504	228	3.9529
P82673	MRPS35	MRPS35 - 28S ribosomal protein S35, mitochondrial (P82673)	Human	323	159	3.00621	49.226	2	4	5.03945	159	3.00621
P47025	MDV1	MDV1 - Mitochondrial division protein 1 (P47025)	Yeast	714	351	3.50471	49.1597	2	45	2.25385	351	3.50471
Q9NPE2	NGRN	NGRN - Neugrin (Q9NPE2)	Human	291	143	3.65681	49.1409	3	2	3.10075	57	2.48261	143	3.65681
P40051	ICP55	ICP55 - Intermediate cleaving peptidase 55 (P40051)	Yeast	511	250	5.15728	48.9237	2	3	5.05804	250	5.15728
P21560	CBP3	CBP3 - Protein CBP3, mitochondrial (P21560)	Yeast	335	163	2.22117	48.6567	2	2	5.49074	163	2.22117
Q12150	CSF1	CSF1 - Protein CSF1 (Q12150)	Yeast	2958	1438	2.52795	48.6139	2	440	4.62021	1438	2.52795
P40495	LYS12	LYS12 - Homoisocitrate dehydrogenase, mitochondrial (P40495)	Yeast	371	180	3.63697	48.5175	2	2	4.43236	180	3.63697
Q9BQD7	ANTKMT	ANTKMT - Adenine nucleotide translocase lysine N-methyltransferase (Q9BQD7)	Human	235	114	3.32405	48.5106	2	41	4.91521	114	3.32405
P36957	DLST	DLST - Dihydrolipoyllysine-residue succinyltransferase component of 2-oxoglutarate dehydrogenase complex, mitochondrial (P36957)	Human	453	219	2.31606	48.3444	2	3	5.64933	219	2.31606
P50945	MIC27	MIC27 - MICOS complex subunit MIC27 (P50945)	Yeast	234	113	3.39714	48.2906	2	51	2.92206	113	3.39714
Q9BSK2	SLC25A33	SLC25A33 - Solute carrier family 25 member 33 (Q9BSK2)	Human	321	155	2.70092	48.2866	3	35	3.97956	92	2.25651	155	2.70092
P28241	IDH2	IDH2 - Isocitrate dehydrogenase [NAD] subunit 2, mitochondrial (P28241)	Yeast	369	178	3.83749	48.2385	3	2	4.43644	103	4.46714	178	3.83749
Q9UQ90	SPG7	SPG7 - Paraplegin (Q9UQ90)	Human	795	381	2.08008	47.9245	4	2	3.93875	26	2.7928	269	2.18981	381	2.08008
Q16836	HADH	HADH - Hydroxyacyl-coenzyme A dehydrogenase, mitochondrial (Q16836)	Human	314	150	2.25957	47.7707	2	2	4.34962	150	2.25957
Q02978	SLC25A11	SLC25A11 - Mitochondrial 2-oxoglutarate/malate carrier protein (Q02978)	Human	314	150	2.27287	47.7707	2	78	2.43501	150	2.27287
Q969Y2	GTPBP3	GTPBP3 - tRNA modification GTPase GTPBP3, mitochondrial (Q969Y2)	Human	492	234	5.15552	47.561	3	3	5.50084	45	5.17924	234	5.15552
Q8NCN5	PDPR	PDPR - Pyruvate dehydrogenase phosphatase regulatory subunit, mitochondrial (Q8NCN5)	Human	879	418	3.4078	47.554	3	3	5.5904	72	2.22837	418	3.4078
Q9H300	PARL	PARL - Presenilins-associated rhomboid-like protein, mitochondrial (Q9H300)	Human	379	180	4.15596	47.4934	2	37	3.26576	180	4.15596
O75489	NDUFS3	NDUFS3 - NADH dehydrogenase [ubiquinone] iron-sulfur protein 3, mitochondrial (O75489)	Human	264	125	2.88543	47.3485	2	11	5.50521	125	2.88543
O15270	SPTLC2	SPTLC2 - Serine palmitoyltransferase 2 (O15270)	Human	562	265	2.17282	47.153	2	13	4.22014	265	2.17282
A6NNL5	C15orf61	C15orf61 - Uncharacterized protein C15orf61 (A6NNL5)	Human	157	74	2.09657	47.1338	2	13	5.83498	74	2.09657
Q7Z4W1	DCXR	DCXR - L-xylulose reductase (Q7Z4W1)	Human	244	115	4.35602	47.1311	2	8	4.39369	115	4.35602
Q08818	MSC6	MSC6 - Meiotic sister-chromatid recombination protein 6, mitochondrial (Q08818)	Yeast	692	326	2.42008	47.1098	3	3	4.10443	220	2.96114	326	2.42008
A6NC05	C5orf63	C5orf63 - Glutaredoxin-like protein C5orf63 (A6NC05)	Human	138	65	3.37288	47.1014	2	3	4.26002	65	3.37288
O75251	NDUFS7	NDUFS7 - NADH dehydrogenase [ubiquinone] iron-sulfur protein 7, mitochondrial (O75251)	Human	213	100	2.51233	46.9484	2	3	5.51748	100	2.51233
Q96CU9	FOXRED1	FOXRED1 - FAD-dependent oxidoreductase domain-containing protein 1 (Q96CU9)	Human	486	227	3.2557	46.7078	3	2	3.41909	77	3.21292	227	3.2557
Q9BT17	MTG1	MTG1 - Mitochondrial ribosome-associated GTPase 1 (Q9BT17)	Human	334	156	4.02919	46.7066	2	2	3.27307	156	4.02919
Q96QE5	TEFM	TEFM - Transcription elongation factor, mitochondrial (Q96QE5)	Human	360	168	2.68221	46.6667	3	3	4.65236	80	3.40959	168	2.68221
P00927	ILV1	ILV1 - Threonine dehydratase, mitochondrial (P00927)	Yeast	576	268	2.07728	46.5278	2	7	4.56973	268	2.07728
O95168	NDUFB4	NDUFB4 - NADH dehydrogenase [ubiquinone] 1 beta subcomplex subunit 4 (O95168)	Human	129	60	2.72387	46.5116	2	32	2.55725	60	2.72387
Q13405	MRPL49	MRPL49 - 39S ribosomal protein L49, mitochondrial (Q13405)	Human	166	77	2.63655	46.3855	2	2	4.90034	77	2.63655
Q86TS9	MRPL52	MRPL52 - 39S ribosomal protein L52, mitochondrial (Q86TS9)	Human	123	57	2.44688	46.3415	2	2	4.08934	57	2.44688
Q12069	PUS9	PUS9 - tRNA pseudouridine(32) synthase, mitochondrial (Q12069)	Yeast	462	214	2.32132	46.3203	2	2	5.0777	214	2.32132
P34224	YBL059W	YBL059W - Uncharacterized protein YBL059W (P34224)	Yeast	193	89	2.85794	46.114	2	72	2.5798	89	2.85794
Q9BZE1	MRPL37	MRPL37 - 39S ribosomal protein L37, mitochondrial (Q9BZE1)	Human	423	194	4.66263	45.8629	2	2	4.4595	194	4.66263
P12695	LAT1	LAT1 - Dihydrolipoyllysine-residue acetyltransferase component of pyruvate dehydrogenase complex, mitochondrial (P12695)	Yeast	482	220	2.24548	45.6432	2	3	5.74138	220	2.24548
Q9HCL2	GPAM	GPAM - Glycerol-3-phosphate acyltransferase 1, mitochondrial (Q9HCL2)	Human	828	377	3.50159	45.5314	3	46	3.66371	89	4.41029	377	3.50159
Q9BYD1	MRPL13	MRPL13 - 39S ribosomal protein L13, mitochondrial (Q9BYD1)	Human	178	81	2.11965	45.5056	2	2	2.08311	81	2.11965
Q99551	MTERF1	MTERF1 - Transcription termination factor 1, mitochondrial (Q99551)	Human	399	181	3.18875	45.3634	2	27	4.96298	181	3.18875
Q96CQ1	SLC25A36	SLC25A36 - Solute carrier family 25 member 36 (Q96CQ1)	Human	311	141	2.64125	45.3376	2	74	2.12534	141	2.64125
Q6IN84	MRM1	MRM1 - rRNA methyltransferase 1, mitochondrial (Q6IN84)	Human	353	160	3.58163	45.3258	3	2	4.93751	61	4.98402	160	3.58163
P55851	UCP2	UCP2 - Mitochondrial uncoupling protein 2 (P55851)	Human	309	140	3.33842	45.3074	2	71	3.95492	140	3.33842
Q08179	MDM38	MDM38 - Mitochondrial distribution and morphology protein 38 (Q08179)	Yeast	573	259	2.70822	45.2007	3	3	5.40882	113	2.94879	259	2.70822
Q03153	ATP25	ATP25 - ATPase synthesis protein 25, mitochondrial (Q03153)	Yeast	612	276	4.95448	45.098	2	179	2.48059	276	4.95448
Q9NQH7	XPNPEP3	XPNPEP3 - Xaa-Pro aminopeptidase 3 (Q9NQH7)	Human	507	228	3.09879	44.9704	2	18	4.96315	228	3.09879
Q9BVL4	SELENOO	SELENOO - Protein adenylyltransferase SelO, mitochondrial (Q9BVL4)	Human	669	300	3.8379	44.843	4	9	5.36877	71	2.67699	178	3.09119	300	3.8379
Q16795	NDUFA9	NDUFA9 - NADH dehydrogenase [ubiquinone] 1 alpha subcomplex subunit 9, mitochondrial (Q16795)	Human	377	168	2.48138	44.5623	3	3	4.99607	34	3.80818	168	2.48138
Q8N0V3	RBFA	RBFA - Putative ribosome-binding factor A, mitochondrial (Q8N0V3)	Human	343	151	3.14425	44.0233	2	2	5.62241	151	3.14425
Q9Y399	MRPS2	MRPS2 - 28S ribosomal protein S2, mitochondrial (Q9Y399)	Human	296	130	3.71126	43.9189	3	10	5.6384	80	2.93339	130	3.71126
Q86WU2	LDHD	LDHD - Probable D-lactate dehydrogenase, mitochondrial (Q86WU2)	Human	507	222	2.08515	43.787	2	197	3.98122	222	2.08515
P04710	AAC1	AAC1 - ADP,ATP carrier protein 1 (P04710)	Yeast	309	135	2.54573	43.6893	2	70	2.63354	135	2.54573
Q08023	FMP25	FMP25 - Protein FMP25, mitochondrial (Q08023)	Yeast	583	254	2.06929	43.5678	2	2	5.11641	254	2.06929
P49406	MRPL19	MRPL19 - 39S ribosomal protein L19, mitochondrial (P49406)	Human	292	127	2.12179	43.4932	2	10	5.05713	127	2.12179
Q9BW91	NUDT9	NUDT9 - ADP-ribose pyrophosphatase, mitochondrial (Q9BW91)	Human	350	152	2.41244	43.4286	2	18	5.67074	152	2.41244
P36092	YKL044W	YKL044W - Uncharacterized protein YKL044W (P36092)	Yeast	106	46	3.15298	43.3962	2	2	4.13839	46	3.15298
O95831	AIFM1	AIFM1 - Apoptosis-inducing factor 1, mitochondrial (O95831)	Human	613	265	2.31198	43.23	3	15	5.49738	136	3.38827	265	2.31198
O14464	RTC6	RTC6 - 54S ribosomal protein RTC6, mitochondrial (O14464)	Yeast	93	40	4.03641	43.0108	2	2	3.39162	40	4.03641
P50942	INP52	INP52 - Polyphosphatidylinositol phosphatase INP52 (P50942)	Yeast	1183	508	2.8128	42.9417	4	11	3.60158	135	5.00767	250	3.44128	508	2.8128
Q9NP81	SARS2	SARS2 - Serine--tRNA ligase, mitochondrial (Q9NP81)	Human	518	222	4.98786	42.8571	2	2	5.2696	222	4.98786
P41250	GARS1	GARS1 - Glycine--tRNA ligase (P41250)	Human	739	314	2.98686	42.4899	2	10	5.25575	314	2.98686
P41735	CAT5	CAT5 - 5-demethoxyubiquinone hydroxylase, mitochondrial (P41735)	Yeast	233	99	2.36664	42.4893	2	2	3.79163	99	2.36664
O00142	TK2	TK2 - Thymidine kinase 2, mitochondrial (O00142)	Human	265	112	4.80206	42.2642	2	3	4.69472	112	4.80206
P13433	RPO41	RPO41 - DNA-directed RNA polymerase, mitochondrial (P13433)	Yeast	1351	570	2.90064	42.191	2	2	4.73653	570	2.90064
P22033	MMUT	MMUT - Methylmalonyl-CoA mutase, mitochondrial (P22033)	Human	750	315	3.51225	42	2	3	4.79505	315	3.51225
P48360	ARH1	ARH1 - Probable NADPH:adrenodoxin oxidoreductase, mitochondrial (P48360)	Yeast	493	205	2.6527	41.5822	2	2	3.37818	205	2.6527
P53318	COQ6	COQ6 - Ubiquinone biosynthesis monooxygenase COQ6, mitochondrial (P53318)	Yeast	479	199	3.4787	41.5449	2	2	4.14387	199	3.4787
Q9Y606	PUS1	PUS1 - tRNA pseudouridine synthase A (Q9Y606)	Human	427	177	2.76654	41.452	2	4	5.2965	177	2.76654
P78549	NTHL1	NTHL1 - Endonuclease III-like protein 1 (P78549)	Human	312	129	2.8421	41.3462	3	8	3.89102	43	2.7765	129	2.8421
P55211	CASP9	CASP9 - Caspase-9 (P55211)	Human	416	172	2.57495	41.3462	2	85	2.23665	172	2.57495
Q9Y276	BCS1L	BCS1L - Mitochondrial chaperone BCS1 (Q9Y276)	Human	419	173	3.754	41.2888	2	32	4.85597	173	3.754
Q8WXI4	ACOT11	ACOT11 - Acyl-coenzyme A thioesterase 11 (Q8WXI4)	Human	607	250	3.29003	41.1862	2	2	5.41303	250	3.29003
P53732	MRPS12	MRPS12 - 37S ribosomal protein S12, mitochondrial (P53732)	Yeast	153	63	3.88127	41.1765	2	3	4.75939	63	3.88127
Q12110	YLR049C	YLR049C - Uncharacterized protein YLR049C (Q12110)	Yeast	428	174	3.7513	40.6542	4	4	2.4336	72	4.83193	99	3.52855	174	3.7513
P10415	BCL2	BCL2 - Apoptosis regulator Bcl-2 (P10415)	Human	239	97	4.12756	40.5858	2	47	2.81465	97	4.12756
P33316	DUT	DUT - Deoxyuridine 5'-triphosphate nucleotidohydrolase, mitochondrial (P33316)	Human	252	102	4.58504	40.4762	3	16	5.18695	42	4.34936	102	4.58504
Q9BYD2	MRPL9	MRPL9 - 39S ribosomal protein L9, mitochondrial (Q9BYD2)	Human	267	108	2.08431	40.4494	3	5	5.12134	53	2.04508	108	2.08431
Q9BYC2	OXCT2	OXCT2 - Succinyl-CoA:3-ketoacid coenzyme A transferase 2, mitochondrial (Q9BYC2)	Human	517	208	3.95045	40.2321	2	8	5.07303	208	3.95045
Q86XE5	HOGA1	HOGA1 - 4-hydroxy-2-oxoglutarate aldolase, mitochondrial (Q86XE5)	Human	327	131	2.02907	40.0612	3	2	4.3626	76	2.12894	131	2.02907
Q9NQZ5	STARD7	STARD7 - StAR-related lipid transfer protein 7, mitochondrial (Q9NQZ5)	Human	370	148	2.63454	40	2	28	5.89373	148	2.63454
A6NFY7	SDHAF1	SDHAF1 - Succinate dehydrogenase assembly factor 1, mitochondrial (A6NFY7)	Human	115	46	5.32286	40	2	4	5.27092	46	5.32286
Q08AH1	ACSM1	ACSM1 - Acyl-coenzyme A synthetase ACSM1, mitochondrial (Q08AH1)	Human	577	230	3.57557	39.8614	2	3	4.86252	230	3.57557
P25846	MSH1	MSH1 - DNA mismatch repair protein MSH1, mitochondrial (P25846)	Yeast	959	381	4.34876	39.7289	3	2	4.94276	121	3.36459	381	4.34876
P25325	MPST	MPST - 3-mercaptopyruvate sulfurtransferase (P25325)	Human	297	117	4.15251	39.3939	2	3	2.05765	117	4.15251
Q8NFF5	FLAD1	FLAD1 - FAD synthase (Q8NFF5)	Human	587	231	2.21727	39.3526	3	2	4.62282	79	4.44843	231	2.21727
P32378	COQ2	COQ2 - 4-hydroxybenzoate polyprenyltransferase, mitochondrial (P32378)	Yeast	372	146	3.47094	39.2473	2	12	5.52857	146	3.47094
Q96TA2	YME1L1	YME1L1 - ATP-dependent zinc metalloprotease YME1L1 (Q96TA2)	Human	773	303	2.00071	39.1979	3	176	3.93404	203	4.9059	303	2.00071
Q06681	YSP2	YSP2 - Membrane-anchored lipid-binding protein YSP2 (Q06681)	Yeast	1438	563	4.82973	39.1516	4	41	4.17102	310	2.37681	496	3.2234	563	4.82973
Q9Y2Z4	YARS2	YARS2 - Tyrosine--tRNA ligase, mitochondrial (Q9Y2Z4)	Human	477	186	3.54712	38.9937	3	7	4.028	129	2.15448	186	3.54712
Q7Z6M4	MTERF4	MTERF4 - Transcription termination factor 4, mitochondrial (Q7Z6M4)	Human	381	148	2.4122	38.8451	2	19	3.91647	148	2.4122
Q13505	MTX1	MTX1 - Metaxin-1 (Q13505)	Human	466	181	2.81512	38.8412	3	28	2.86431	83	5.39151	181	2.81512
P25578	PGS1	PGS1 - CDP-diacylglycerol--glycerol-3-phosphate 3-phosphatidyltransferase (P25578)	Yeast	521	202	3.00007	38.7716	2	3	5.15038	202	3.00007
Q5SXM8	DNLZ	DNLZ - DNL-type zinc finger protein (Q5SXM8)	Human	178	69	2.07819	38.764	2	3	5.84739	69	2.07819
Q12106	MCP1	MCP1 - MDM10-complementing protein 1 (Q12106)	Yeast	302	117	3.5225	38.7417	2	36	2.43042	117	3.5225
P38088	GRS1	GRS1 - Glycine--tRNA ligase 1, mitochondrial (P38088)	Yeast	690	267	3.09478	38.6957	2	2	3.09432	267	3.09478
P49753	ACOT2	ACOT2 - Acyl-coenzyme A thioesterase 2, mitochondrial (P49753)	Human	483	186	3.72642	38.5093	2	24	5.37269	186	3.72642
P46681	DLD2	DLD2 - D-2-hydroxyglutarate--pyruvate transhydrogenase DLD2 (P46681)	Yeast	530	203	2.3206	38.3019	2	3	5.24286	203	2.3206
Q9HA92	RSAD1	RSAD1 - Radical S-adenosyl methionine domain-containing protein 1, mitochondrial (Q9HA92)	Human	442	168	2.56323	38.009	2	2	5.48536	168	2.56323
Q16654	PDK4	PDK4 - [Pyruvate dehydrogenase (acetyl-transferring)] kinase isozyme 4, mitochondrial (Q16654)	Human	411	156	2.61752	37.9562	2	2	4.39156	156	2.61752
P42704	LRPPRC	LRPPRC - Leucine-rich PPR motif-containing protein, mitochondrial (P42704)	Human	1394	529	3.139	37.9484	3	6	5.95757	82	3.05863	529	3.139
P32048	MSK1	MSK1 - Lysine--tRNA ligase, mitochondrial (P32048)	Yeast	576	218	2.30145	37.8472	2	5	5.76038	218	2.30145
P11177	PDHB	PDHB - Pyruvate dehydrogenase E1 component subunit beta, mitochondrial (P11177)	Human	359	135	2.23145	37.6045	2	2	5.23837	135	2.23145
Q5HYK3	COQ5	COQ5 - 2-methoxy-6-polyprenyl-1,4-benzoquinol methylase, mitochondrial (Q5HYK3)	Human	327	122	2.85388	37.3089	2	10	4.73715	122	2.85388
P40341	YTA12	YTA12 - Mitochondrial respiratory chain complexes assembly protein YTA12 (P40341)	Yeast	825	306	3.38306	37.0909	2	3	5.61594	306	3.38306
Q96RP9	GFM1	GFM1 - Elongation factor G, mitochondrial (Q96RP9)	Human	751	277	2.86882	36.8842	3	5	5.06587	166	4.40458	277	2.86882
Q6PML9	SLC30A9	SLC30A9 - Zinc transporter 9 (Q6PML9)	Human	568	209	3.17964	36.7958	2	6	5.67471	209	3.17964
Q9NWX6	THG1L	THG1L - Probable tRNA(His) guanylyltransferase (Q9NWX6)	Human	298	109	3.82276	36.5772	3	8	3.16395	52	2.11705	109	3.82276
P53123	MRM2	MRM2 - rRNA methyltransferase 2, mitochondrial (P53123)	Yeast	320	117	2.48111	36.5625	2	2	4.78338	117	2.48111
Q03201	RSM10	RSM10 - 37S ribosomal protein S10, mitochondrial (Q03201)	Yeast	203	74	2.84366	36.4532	2	2	4.12347	74	2.84366
Q7L3T8	PARS2	PARS2 - Probable proline--tRNA ligase, mitochondrial (Q7L3T8)	Human	475	173	3.48284	36.4211	2	18	5.71938	173	3.48284
Q99373	PET20	PET20 - Protein PET20, mitochondrial (Q99373)	Yeast	253	92	2.33221	36.3636	2	5	5.52955	92	2.33221
P32902	MRP4	MRP4 - 37S ribosomal protein MRP4, mitochondrial (P32902)	Yeast	394	143	2.25632	36.2944	2	3	5.95318	143	2.25632
Q06630	MHR1	MHR1 - Mitochondrial homologous recombination protein 1 (Q06630)	Yeast	226	82	2.67978	36.2832	2	49	2.52595	82	2.67978
P47140	AIM25	AIM25 - Altered inheritance rate of mitochondria protein 25 (P47140)	Yeast	327	118	2.53305	36.0856	2	3	5.10105	118	2.53305
Q96IR7	HPDL	HPDL - 4-hydroxyphenylpyruvate dioxygenase-like protein (Q96IR7)	Human	371	133	4.13227	35.8491	2	12	4.5961	133	4.13227
Q16854	DGUOK	DGUOK - Deoxyguanosine kinase, mitochondrial (Q16854)	Human	277	99	2.25224	35.7401	2	3	5.49805	99	2.25224
Q96AQ8	MCUR1	MCUR1 - Mitochondrial calcium uniporter regulator 1 (Q96AQ8)	Human	359	128	4.36295	35.6546	4	16	4.78295	32	4.60393	79	4.58508	128	4.36295
Q9BQP7	MGME1	MGME1 - Mitochondrial genome maintenance exonuclease 1 (Q9BQP7)	Human	344	122	2.7037	35.4651	2	2	4.15352	122	2.7037
Q96GW9	MARS2	MARS2 - Methionine--tRNA ligase, mitochondrial (Q96GW9)	Human	593	210	2.84731	35.4132	3	2	4.32189	65	4.85142	210	2.84731
P35191	MDJ1	MDJ1 - DnaJ homolog 1, mitochondrial (P35191)	Yeast	511	180	2.9967	35.225	2	9	5.69539	180	2.9967
Q86U90	YRDC	YRDC - YrdC domain-containing protein, mitochondrial (Q86U90)	Human	279	98	4.48487	35.1254	3	3	5.17792	27	5.36933	98	4.48487
Q4G176	ACSF3	ACSF3 - Malonate--CoA ligase ACSF3, mitochondrial (Q4G176)	Human	576	199	2.41277	34.5486	2	10	6.02578	199	2.41277
Q3E825	YLR307C-A	YLR307C-A - Uncharacterized protein YLR307C-A (Q3E825)	Yeast	87	30	2.20397	34.4828	2	4	2.23162	30	2.20397
Q8IWL3	HSCB	HSCB - Iron-sulfur cluster co-chaperone protein HscB (Q8IWL3)	Human	235	81	4.09766	34.4681	2	2	5.11014	81	4.09766
Q9UGM6	WARS2	WARS2 - Tryptophan--tRNA ligase, mitochondrial (Q9UGM6)	Human	360	124	2.15569	34.4444	2	2	4.96057	124	2.15569
Q9BT30	ALKBH7	ALKBH7 - Alpha-ketoglutarate-dependent dioxygenase alkB homolog 7, mitochondrial (Q9BT30)	Human	221	76	2.39494	34.3891	2	2	4.66533	76	2.39494
P12235	SLC25A4	SLC25A4 - ADP/ATP translocase 1 (P12235)	Human	298	102	2.40881	34.2282	2	66	2.23391	102	2.40881
Q9Y6I8	PXMP4	PXMP4 - Peroxisomal membrane protein 4 (Q9Y6I8)	Human	212	72	2.9262	33.9623	2	8	5.68926	72	2.9262
Q7KZF4	SND1	SND1 - Staphylococcal nuclease domain-containing protein 1 (Q7KZF4)	Human	910	306	2.91927	33.6264	2	41	3.12617	306	2.91927
P07236	MST1	MST1 - Threonine--tRNA ligase, mitochondrial (P07236)	Yeast	462	155	2.61324	33.5498	2	6	5.6113	155	2.61324
Q9Y4W6	AFG3L2	AFG3L2 - AFG3-like protein 2 (Q9Y4W6)	Human	797	267	2.0357	33.5006	3	3	3.38071	36	4.5247	267	2.0357
Q9NP92	MRPS30	MRPS30 - 39S ribosomal protein S30, mitochondrial (Q9NP92)	Human	439	146	2.60499	33.2574	2	46	3.64762	146	2.60499
Q9UMS0	NFU1	NFU1 - NFU1 iron-sulfur cluster scaffold homolog, mitochondrial (Q9UMS0)	Human	254	84	2.95301	33.0709	2	5	5.461	84	2.95301
Q5T2R2	PDSS1	PDSS1 - All trans-polyprenyl-diphosphate synthase PDSS1 (Q5T2R2)	Human	415	137	4.36845	33.012	2	3	4.2918	137	4.36845
P16387	PDA1	PDA1 - Pyruvate dehydrogenase E1 component subunit alpha, mitochondrial (P16387)	Yeast	420	138	3.41648	32.8571	2	3	5.38862	138	3.41648
Q9H0U6	MRPL18	MRPL18 - 39S ribosomal protein L18, mitochondrial (Q9H0U6)	Human	180	59	5.38628	32.7778	2	2	4.50936	59	5.38628
P32606	PET127	PET127 - Putative mitochondrial translation system component PET127 (P32606)	Yeast	800	259	3.20609	32.375	4	2	5.24827	128	3.46083	180	3.44104	259	3.20609
P34756	FAB1	FAB1 - 1-phosphatidylinositol 3-phosphate 5-kinase FAB1 (P34756)	Yeast	2278	736	2.63632	32.309	5	135	3.54219	315	3.85817	493	4.76253	668	4.94884	736	2.63632
P25270	MRM1	MRM1 - rRNA methyltransferase 1, mitochondrial (P25270)	Yeast	412	131	2.38105	31.7961	2	3	3.58673	131	2.38105
Q9NRK6	ABCB10	ABCB10 - ATP-binding cassette sub-family B member 10, mitochondrial (Q9NRK6)	Human	738	231	5.45486	31.3008	4	34	4.41546	85	5.05126	150	4.11155	231	5.45486
Q9NWS8	RMND1	RMND1 - Required for meiotic nuclear division protein 1 homolog (Q9NWS8)	Human	449	140	2.8677	31.1804	3	2	4.55567	100	3.8007	140	2.8677
P38880	MDM31	MDM31 - Mitochondrial distribution and morphology protein 31 (P38880)	Yeast	579	179	4.00294	30.9154	2	4	6.16378	179	4.00294
O75394	MRPL33	MRPL33 - 39S ribosomal protein L33, mitochondrial (O75394)	Human	65	20	2.54839	30.7692	2	4	3.07998	20	2.54839
P00505	GOT2	GOT2 - Aspartate aminotransferase, mitochondrial (P00505)	Human	430	131	5.11317	30.4651	2	3	2.73269	131	5.11317
P29803	PDHA2	PDHA2 - Pyruvate dehydrogenase E1 component subunit alpha, testis-specific form, mitochondrial (P29803)	Human	388	117	2.6259	30.1546	2	2	5.66991	117	2.6259
P08574	CYC1	CYC1 - Cytochrome c1, heme protein, mitochondrial (P08574)	Human	325	98	3.83516	30.1538	2	23	5.68494	98	3.83516
Q8NI60	COQ8A	COQ8A - Atypical kinase COQ8A, mitochondrial (Q8NI60)	Human	647	194	2.1816	29.9845	2	134	5.37302	194	2.1816
Q9H4I9	SMDT1	SMDT1 - Essential MCU regulator, mitochondrial (Q9H4I9)	Human	107	32	4.60073	29.9065	2	6	4.95673	32	4.60073
Q12204	YOR022C	YOR022C - Probable phospholipase YOR022C, mitochondrial (Q12204)	Yeast	715	213	3.87899	29.7902	2	2	4.89549	213	3.87899
P38300	MBA1	MBA1 - Inner membrane mitoribosome receptor MBA1, mitochondrial (P38300)	Yeast	278	82	3.9944	29.4964	2	3	5.476	82	3.9944
Q96I59	NARS2	NARS2 - Probable asparagine--tRNA ligase, mitochondrial (Q96I59)	Human	477	139	4.84027	29.1405	2	2	5.18408	139	4.84027
Q04623	ECM18	ECM18 - Protein ECM18 (Q04623)	Yeast	453	131	3.76867	28.9183	2	21	4.1664	131	3.76867
P82933	MRPS9	MRPS9 - 28S ribosomal protein S9, mitochondrial (P82933)	Human	396	114	2.28548	28.7879	2	14	5.0796	114	2.28548
Q08968	FMP40	FMP40 - Protein adenylyltransferase SelO, mitochondrial (Q08968)	Yeast	688	198	4.54056	28.7791	3	44	2.97512	154	3.17105	198	4.54056
P49247	RPIA	RPIA - Ribose-5-phosphate isomerase (P49247)	Human	311	89	2.33463	28.6174	3	3	2.58963	34	2.32494	89	2.33463
Q9BZ23	PANK2	PANK2 - Pantothenate kinase 2, mitochondrial (Q9BZ23)	Human	570	163	3.91645	28.5965	4	3	5.62836	83	3.83616	113	5.36571	163	3.91645
Q8NE62	CHDH	CHDH - Choline dehydrogenase, mitochondrial (Q8NE62)	Human	594	169	2.45618	28.4512	3	2	5.28451	116	3.16246	169	2.45618
Q12298	YDR061W	YDR061W - Uncharacterized ABC transporter ATP-binding protein YDR061W (Q12298)	Yeast	539	153	3.11191	28.3859	2	2	3.97072	153	3.11191
P82909	MRPS36	MRPS36 - 28S ribosomal protein S36, mitochondrial (P82909)	Human	103	29	2.44634	28.1553	2	2	3.7233	29	2.44634
Q12425	ISA2	ISA2 - Iron-sulfur assembly protein 2 (Q12425)	Yeast	185	52	2.19353	28.1081	2	2	4.83422	52	2.19353
Q96TC7	RMDN3	RMDN3 - Regulator of microtubule dynamics protein 3 (Q96TC7)	Human	470	132	4.31141	28.0851	2	25	4.45473	132	4.31141
Q9H019	MTFR1L	MTFR1L - Mitochondrial fission regulator 1-like (Q9H019)	Human	292	82	3.86013	28.0822	2	15	3.76704	82	3.86013
Q9Y6E7	SIRT4	SIRT4 - NAD-dependent protein lipoamidase sirtuin-4, mitochondrial (Q9Y6E7)	Human	314	88	4.90238	28.0255	2	2	4.15572	88	4.90238
P12687	MRP7	MRP7 - 54S ribosomal protein L2, mitochondrial (P12687)	Yeast	371	103	4.20585	27.7628	2	14	3.3876	103	4.20585
P32317	AFG1	AFG1 - Protein AFG1 (P32317)	Yeast	509	141	2.62932	27.7014	2	2	4.68727	141	2.62932
O15382	BCAT2	BCAT2 - Branched-chain-amino-acid aminotransferase, mitochondrial (O15382)	Human	392	108	2.88662	27.551	2	7	3.85349	108	2.88662
Q03079	MRX11	MRX11 - MIOREX complex component 11 (Q03079)	Yeast	207	57	4.10257	27.5362	2	30	2.10606	57	4.10257
P49590	HARS2	HARS2 - Histidine--tRNA ligase, mitochondrial (P49590)	Human	506	139	2.51134	27.4704	2	5	3.62676	139	2.51134
O75616	ERAL1	ERAL1 - GTPase Era, mitochondrial (O75616)	Human	437	120	4.90539	27.46	4	6	5.49469	17	5.39972	38	5.67018	120	4.90539
Q9P015	MRPL15	MRPL15 - 39S ribosomal protein L15, mitochondrial (Q9P015)	Human	296	81	2.27026	27.3649	2	2	3.01702	81	2.27026
P25345	SLM5	SLM5 - Asparagine--tRNA ligase, mitochondrial (P25345)	Yeast	492	133	4.87505	27.0325	2	2	2.8689	133	4.87505
P48559	YPT11	YPT11 - GTP-binding protein YPT11 (P48559)	Yeast	417	110	3.87818	26.3789	2	56	3.75961	110	3.87818
P38072	SCO2	SCO2 - Protein SCO2, mitochondrial (P38072)	Yeast	301	79	3.05141	26.2458	2	2	4.96645	79	3.05141
Q6PI48	DARS2	DARS2 - Aspartate--tRNA ligase, mitochondrial (Q6PI48)	Human	645	169	4.47493	26.2016	2	12	5.72571	169	4.47493
Q16595	FXN	FXN - Frataxin, mitochondrial (Q16595)	Human	210	55	2.82945	26.1905	3	2	4.66528	44	3.0338	55	2.82945
Q9UHK6	AMACR	AMACR - Alpha-methylacyl-CoA racemase (Q9UHK6)	Human	382	97	3.34732	25.3927	2	49	4.91452	97	3.34732
Q8NC60	NOA1	NOA1 - Nitric oxide-associated protein 1 (Q8NC60)	Human	698	176	5.37023	25.2149	3	8	5.77586	108	2.54467	176	5.37023
Q96MF6	COQ10A	COQ10A - Coenzyme Q-binding protein COQ10 homolog A, mitochondrial (Q96MF6)	Human	247	62	3.67379	25.1012	2	2	4.81518	62	3.67379
Q5TC12	ATPAF1	ATPAF1 - ATP synthase mitochondrial F1 complex assembly factor 1 (Q5TC12)	Human	328	81	2.38934	24.6951	2	20	5.3961	81	2.38934
Q8TD30	GPT2	GPT2 - Alanine aminotransferase 2 (Q8TD30)	Human	523	129	2.29738	24.6654	2	3	5.59592	129	2.29738
P53219	IMO32	IMO32 - Probable alcohol acetyltransferase (P53219)	Yeast	342	84	2.74663	24.5614	2	11	2.98134	84	2.74663
Q9HC36	MRM3	MRM3 - rRNA methyltransferase 3, mitochondrial (Q9HC36)	Human	420	103	2.44031	24.5238	2	6	5.05149	103	2.44031
Q12142	ATG9	ATG9 - Autophagy-related protein 9 (Q12142)	Yeast	997	242	4.17423	24.2728	2	185	2.56698	242	4.17423
P32795	YME1	YME1 - Mitochondrial inner membrane i-AAA protease supercomplex subunit YME1 (P32795)	Yeast	747	181	3.18649	24.2303	2	14	4.15375	181	3.18649
Q7Z695	ADCK2	ADCK2 - Uncharacterized aarF domain-containing protein kinase 2 (Q7Z695)	Human	626	149	3.25772	23.8019	3	2	4.37252	66	3.3873	149	3.25772
P25039	MEF1	MEF1 - Elongation factor G, mitochondrial (P25039)	Yeast	761	181	2.70954	23.7845	2	8	5.25655	181	2.70954
P53370	NUDT6	NUDT6 - Nucleoside diphosphate-linked moiety X motif 6 (P53370)	Human	316	75	2.50844	23.7342	2	2	4.72319	75	2.50844
O95822	MLYCD	MLYCD - Malonyl-CoA decarboxylase, mitochondrial (O95822)	Human	493	117	3.82911	23.7323	2	2	5.61167	117	3.82911
P36516	MRPL3	MRPL3 - 54S ribosomal protein L3, mitochondrial (P36516)	Yeast	390	92	2.22318	23.5897	2	23	5.6222	92	2.22318
Q06493	YLH47	YLH47 - LETM1 domain-containing protein YLH47, mitochondrial (Q06493)	Yeast	454	107	2.72149	23.5683	2	10	4.91184	107	2.72149
P36013	MAE1	MAE1 - NAD-dependent malic enzyme, mitochondrial (P36013)	Yeast	669	155	2.18557	23.1689	2	4	6.20404	155	2.18557
P53259	PCP1	PCP1 - Rhomboid protein 1, mitochondrial (P53259)	Yeast	346	80	2.50759	23.1214	3	6	5.76857	63	3.09277	80	2.50759
Q8NE86	MCU	MCU - Calcium uniporter protein, mitochondrial (Q8NE86)	Human	351	81	3.34027	23.0769	2	31	4.74733	81	3.34027
Q03667	MIX17	MIX17 - Mitochondrial intermembrane space cysteine motif-containing protein MIX17 (Q03667)	Yeast	156	36	2.7088	23.0769	2	2	5.60572	36	2.7088
Q9BSE5	AGMAT	AGMAT - Agmatinase, mitochondrial (Q9BSE5)	Human	352	81	2.46939	23.0114	2	16	4.9666	81	2.46939
Q96GK7	FAHD2A	FAHD2A - Fumarylacetoacetate hydrolase domain-containing protein 2A (Q96GK7)	Human	314	72	2.05977	22.9299	2	3	5.28653	72	2.05977
Q96E52	OMA1	OMA1 - Metalloendopeptidase OMA1, mitochondrial (Q96E52)	Human	524	120	3.65083	22.9008	2	9	5.54521	120	3.65083
P32388	MRP49	MRP49 - 54S ribosomal protein MRP49, mitochondrial (P32388)	Yeast	137	31	3.42165	22.6277	2	3	2.10798	31	3.42165
P53140	RMD9	RMD9 - Protein RMD9, mitochondrial (P53140)	Yeast	646	146	4.0579	22.6006	3	3	3.85765	23	2.65434	146	4.0579
Q9BYV1	AGXT2	AGXT2 - Alanine--glyoxylate aminotransferase 2, mitochondrial (Q9BYV1)	Human	514	116	2.07475	22.5681	3	10	2.75845	24	2.97162	116	2.07475
Q6ZT89	SLC25A48	SLC25A48 - Solute carrier family 25 member 48 (Q6ZT89)	Human	311	70	2.27325	22.508	2	36	3.79971	70	2.27325
P32493	AEP1	AEP1 - ATPase expression protein 1, mitochondrial (P32493)	Yeast	518	116	4.90851	22.3938	2	6	2.40709	116	4.90851
P23369	MRPL25	MRPL25 - 54S ribosomal protein L25, mitochondrial (P23369)	Yeast	157	35	2.31059	22.293	2	13	2.64571	35	2.31059
P32839	BCS1	BCS1 - Mitochondrial chaperone BCS1 (P32839)	Yeast	456	100	4.06265	21.9298	2	59	2.60038	100	4.06265
P27929	NAM9	NAM9 - 37S ribosomal protein NAM9, mitochondrial (P27929)	Yeast	486	106	4.67346	21.8107	2	2	4.50647	106	4.67346
P00480	OTC	OTC - Ornithine transcarbamylase, mitochondrial (P00480)	Human	354	77	2.26276	21.7514	2	3	4.99424	77	2.26276
Q8TAE8	GADD45GIP1	GADD45GIP1 - Growth arrest and DNA damage-inducible proteins-interacting protein 1 (Q8TAE8)	Human	222	48	2.98543	21.6216	2	2	4.49705	48	2.98543
P40530	PKP1	PKP1 - [Pyruvate dehydrogenase (acetyl-transferring)] kinase 1, mitochondrial (P40530)	Yeast	394	85	2.46248	21.5736	2	2	4.53515	85	2.46248
P82930	MRPS34	MRPS34 - 28S ribosomal protein S34, mitochondrial (P82930)	Human	218	47	5.39024	21.5596	2	3	5.3954	47	5.39024
Q9NPB1	NT5M	NT5M - 5'(3')-deoxyribonucleotidase, mitochondrial (Q9NPB1)	Human	228	49	2.06992	21.4912	2	2	5.15065	49	2.06992
P25333	SAT4	SAT4 - Serine/threonine-protein kinase HAL4/SAT4 (P25333)	Yeast	603	129	3.56751	21.393	3	18	5.44382	52	3.11645	129	3.56751
O00746	NME4	NME4 - Nucleoside diphosphate kinase, mitochondrial (O00746)	Human	187	40	2.67455	21.3904	2	2	5.3148	40	2.67455
P32522	PET309	PET309 - Pentatricopeptide repeat-containing protein PET309, mitochondrial (P32522)	Yeast	965	206	2.54363	21.3472	2	53	3.19589	206	2.54363
Q9NUB1	ACSS1	ACSS1 - Acetyl-coenzyme A synthetase 2-like, mitochondrial (Q9NUB1)	Human	689	147	2.717	21.3353	2	8	5.65769	147	2.717
P23644	TOM40	TOM40 - Mitochondrial import receptor subunit TOM40 (P23644)	Yeast	387	81	2.34224	20.9302	2	20	2.31316	81	2.34224
Q9BYC9	MRPL20	MRPL20 - 39S ribosomal protein L20, mitochondrial (Q9BYC9)	Human	149	31	4.79203	20.8054	2	6	4.26063	31	4.79203
Q9H903	MTHFD2L	MTHFD2L - Probable bifunctional methylenetetrahydrofolate dehydrogenase/cyclohydrolase 2 (Q9H903)	Human	347	72	2.64772	20.7493	2	6	5.90293	72	2.64772
P49916	LIG3	LIG3 - DNA ligase 3 (P49916)	Human	1009	206	2.96128	20.4163	3	5	4.94443	44	3.80225	206	2.96128
P23368	ME2	ME2 - NAD-dependent malic enzyme, mitochondrial (P23368)	Human	584	118	3.32673	20.2055	2	2	2.90183	118	3.32673
Q5EBM0	CMPK2	CMPK2 - UMP-CMP kinase 2, mitochondrial (Q5EBM0)	Human	449	87	5.56765	19.3764	2	2	5.47635	87	5.56765
Q13011	ECH1	ECH1 - Delta(3,5)-Delta(2,4)-dienoyl-CoA isomerase, mitochondrial (Q13011)	Human	328	63	3.67562	19.2073	2	2	5.33797	63	3.67562
Q9Y6N5	SQOR	SQOR - Sulfide:quinone oxidoreductase, mitochondrial (Q9Y6N5)	Human	450	86	2.40673	19.1111	2	12	2.87375	86	2.40673
Q07349	MRX9	MRX9 - MIOREX complex component 9 (Q07349)	Yeast	420	80	5.56115	19.0476	3	3	2.40577	33	2.34347	80	5.56115
Q08223	AIM39	AIM39 - Altered inheritance of mitochondria protein 39, mitochondrial (Q08223)	Yeast	395	75	2.94583	18.9873	2	53	3.74382	75	2.94583
P27680	COQ3	COQ3 - Ubiquinone biosynthesis O-methyltransferase, mitochondrial (P27680)	Yeast	312	59	2.66523	18.9103	2	3	5.21242	59	2.66523
Q9BYV7	BCO2	BCO2 - Beta,beta-carotene 9',10'-oxygenase (Q9BYV7)	Human	579	109	2.88677	18.8256	2	3	3.32652	109	2.88677
Q2QL34	MPV17L	MPV17L - Mpv17-like protein (Q2QL34)	Human	196	36	5.00296	18.3673	2	2	3.63498	36	5.00296
P42900	SLS1	SLS1 - Sigma-like sequence protein 1, mitochondrial (P42900)	Yeast	643	115	2.38766	17.8849	2	2	4.29993	115	2.38766
Q8N465	D2HGDH	D2HGDH - D-2-hydroxyglutarate dehydrogenase, mitochondrial (Q8N465)	Human	521	92	3.78083	17.6583	2	19	4.25009	92	3.78083
P83111	LACTB	LACTB - Serine beta-lactamase-like protein LACTB, mitochondrial (P83111)	Human	547	92	2.28571	16.819	2	2	4.41244	92	2.28571
P47985	UQCRFS1	UQCRFS1 - Cytochrome b-c1 complex subunit Rieske, mitochondrial (P47985)	Human	274	46	3.8761	16.7883	2	3	4.75229	46	3.8761
Q9NZJ6	COQ3	COQ3 - Ubiquinone biosynthesis O-methyltransferase, mitochondrial (Q9NZJ6)	Human	369	61	4.95201	16.5312	2	2	3.8592	61	4.95201
Q04172	SHE9	SHE9 - Sensitive to high expression protein 9, mitochondrial (Q04172)	Yeast	456	75	2.35077	16.4474	2	3	5.12591	75	2.35077
P05091	ALDH2	ALDH2 - Aldehyde dehydrogenase, mitochondrial (P05091)	Human	517	85	4.47192	16.441	2	2	5.18851	85	4.47192
Q96I51	RCC1L	RCC1L - RCC1-like G exchanging factor-like protein (Q96I51)	Human	464	76	3.22274	16.3793	2	8	5.59611	76	3.22274
Q7L4E1	MIGA2	MIGA2 - Mitoguardin 2 (Q7L4E1)	Human	593	94	4.13486	15.8516	2	34	4.11976	94	4.13486
Q8N0U4	FAM185A	FAM185A - Protein FAM185A (Q8N0U4)	Human	392	62	4.10749	15.8163	2	11	4.29965	62	4.10749
Q05648	MRX10	MRX10 - MIOREX complex component 10 (Q05648)	Yeast	414	65	2.90482	15.7005	2	3	5.18093	65	2.90482
P32904	MRPL6	MRPL6 - 54S ribosomal protein L6, mitochondrial (P32904)	Yeast	214	33	2.16043	15.4206	2	2	3.14562	33	2.16043
P30837	ALDH1B1	ALDH1B1 - Aldehyde dehydrogenase X, mitochondrial (P30837)	Human	517	79	3.08524	15.2805	2	2	4.7928	79	3.08524
Q03673	AIM34	AIM34 - Altered inheritance of mitochondria protein 34, mitochondrial (Q03673)	Yeast	198	30	3.21524	15.1515	2	3	3.47615	30	3.21524
Q9BTZ2	DHRS4	DHRS4 - Dehydrogenase/reductase SDR family member 4 (Q9BTZ2)	Human	278	41	2.639	14.7482	2	3	4.92424	41	2.639
Q8WWC4	MAIP1	MAIP1 - m-AAA protease-interacting protein 1, mitochondrial (Q8WWC4)	Human	291	42	5.72454	14.433	2	9	5.02069	42	5.72454
Q9BXW7	HDHD5	HDHD5 - Haloacid dehalogenase-like hydrolase domain-containing 5 (Q9BXW7)	Human	423	61	5.05207	14.4208	2	11	5.49057	61	5.05207
O96011	PEX11B	PEX11B - Peroxisomal membrane protein 11B (O96011)	Human	259	37	3.51232	14.2857	2	6	4.60351	37	3.51232
Q12524	PCD1	PCD1 - Peroxisomal coenzyme A diphosphatase 1, peroxisomal (Q12524)	Yeast	340	48	4.41826	14.1176	3	2	3.9056	22	2.60876	48	4.41826
P27697	COQ8	COQ8 - Atypical kinase COQ8, mitochondrial (P27697)	Yeast	501	68	2.60349	13.5729	2	5	5.82799	68	2.60349
O75879	GATB	GATB - Glutamyl-tRNA(Gln) amidotransferase subunit B, mitochondrial (O75879)	Human	557	75	3.09488	13.465	2	2	4.94068	75	3.09488
P00390	GSR	GSR - Glutathione reductase, mitochondrial (P00390)	Human	522	70	2.93432	13.41	2	4	5.5371	70	2.93432
Q96ER9	CCDC51	CCDC51 - Mitochondrial potassium channel (Q96ER9)	Human	411	55	3.60268	13.382	2	2	4.35704	55	3.60268
Q13268	DHRS2	DHRS2 - Dehydrogenase/reductase SDR family member 2, mitochondrial (Q13268)	Human	280	37	4.8567	13.2143	2	6	4.84581	37	4.8567
Q96H96	COQ2	COQ2 - 4-hydroxybenzoate polyprenyltransferase, mitochondrial (Q96H96)	Human	371	47	2.19385	12.6685	2	4	5.78969	47	2.19385
Q6L8Q7	PDE12	PDE12 - 2',5'-phosphodiesterase 12 (Q6L8Q7)	Human	609	77	3.5337	12.6437	2	2	5.0281	77	3.5337
O75880	SCO1	SCO1 - Protein SCO1 homolog, mitochondrial (O75880)	Human	301	38	4.15739	12.6246	2	5	4.24527	38	4.15739
P38793	TRM5	TRM5 - tRNA (guanine(37)-N1)-methyltransferase (P38793)	Yeast	499	62	2.52219	12.4248	2	4	3.57284	62	2.52219
P32190	GUT1	GUT1 - Glycerol kinase (P32190)	Yeast	709	82	2.14873	11.5656	2	2	5.46697	82	2.14873
Q96C36	PYCR2	PYCR2 - Pyrroline-5-carboxylate reductase 2 (Q96C36)	Human	320	37	2.00861	11.5625	2	6	2.26468	37	2.00861
Q3E7A6	YML007C-A	YML007C-A - Uncharacterized protein YML007C-A, mitochondrial (Q3E7A6)	Yeast	36	4.11073	0	11.4187	1	2	4.11073
Q9BQ69	MACROD1	MACROD1 - ADP-ribose glycohydrolase MACROD1 (Q9BQ69)	Human	325	37	5.53666	11.3846	2	5	5.75426	37	5.53666
P32559	MSS1	MSS1 - tRNA modification GTPase MSS1, mitochondrial (P32559)	Yeast	526	59	2.68659	11.2167	2	2	5.8954	59	2.68659
P33751	PAD1	PAD1 - Flavin prenyltransferase PAD1, mitochondrial (P33751)	Yeast	242	27	4.04386	11.157	2	4	3.8036	27	4.04386
P07257	QCR2	QCR2 - Cytochrome b-c1 complex subunit 2, mitochondrial (P07257)	Yeast	368	41	3.90344	11.1413	2	3	5.27374	41	3.90344
Q12031	ICL2	ICL2 - Mitochondrial 2-methylisocitrate lyase (Q12031)	Yeast	575	63	2.67664	10.9565	2	13	3.79087	63	2.67664
P30048	PRDX3	PRDX3 - Thioredoxin-dependent peroxide reductase, mitochondrial (P30048)	Human	256	28	4.7615	10.9375	2	3	5.14223	28	4.7615
Q12849	GRSF1	GRSF1 - G-rich sequence factor 1 (Q12849)	Human	480	52	4.40944	10.8333	3	16	4.79184	33	4.70409	52	4.40944
Q9P0J1	PDP1	PDP1 - [Pyruvate dehydrogenase [acetyl-transferring]]-phosphatase 1, mitochondrial (Q9P0J1)	Human	537	58	2.19916	10.8007	2	30	3.3084	58	2.19916
P36156	ECM4	ECM4 - Glutathione S-transferase omega-like 2 (P36156)	Yeast	370	37	2.36176	10	2	2	3.14138	37	2.36176
P08417	FUM1	FUM1 - Fumarate hydratase, mitochondrial (P08417)	Yeast	488	48	2.27375	9.83607	2	2	4.33297	48	2.27375
Q969Z3	MTARC2	MTARC2 - Mitochondrial amidoxime reducing component 2 (Q969Z3)	Human	335	32	5.03197	9.55224	2	3	4.00154	32	5.03197
Q5VTE6	ANGEL2	ANGEL2 - Protein angel homolog 2 (Q5VTE6)	Human	544	51	5.35145	9.375	2	11	3.27038	51	5.35145
P52893	ALT1	ALT1 - Probable alanine aminotransferase, mitochondrial (P52893)	Yeast	592	54	5.98944	9.12162	2	3	2.4892	54	5.98944
Q06678	MRPL35	MRPL35 - 54S ribosomal protein L35, mitochondrial (Q06678)	Yeast	367	32	2.99354	8.71935	2	2	3.21853	32	2.99354
Q86XE3	MICU3	MICU3 - Calcium uptake protein 3, mitochondrial (Q86XE3)	Human	530	46	2.00835	8.67925	3	2	3.50355	30	2.39775	46	2.00835
P53759	DUS1	DUS1 - tRNA-dihydrouridine(16/17) synthase [NAD(P)(+)] (P53759)	Yeast	423	36	3.54507	8.51064	2	14	2.99691	36	3.54507
P36542	ATP5F1C	ATP5F1C - ATP synthase subunit gamma, mitochondrial (P36542)	Human	298	25	2.06889	8.38926	2	4	2.11176	25	2.06889
P00431	CCP1	CCP1 - Cytochrome c peroxidase, mitochondrial (P00431)	Yeast	361	30	3.1644	8.31025	2	2	4.79826	30	3.1644
Q3E828	MCO6	MCO6 - ERMES regulator 1 (Q3E828)	Yeast	52	4.3096	0	8.28769	1	4	4.3096
Q7Z4L0	COX8C	COX8C - Cytochrome c oxidase subunit 8C, mitochondrial (Q7Z4L0)	Human	72	5.83218	0	8.10025	1	3	5.83218
Q9NVA1	UQCC1	UQCC1 - Ubiquinol-cytochrome-c reductase complex assembly factor 1 (Q9NVA1)	Human	299	23	2.83019	7.69231	2	4	3.86792	23	2.83019
Q3E762	YBR230W-A	YBR230W-A - Putative uncharacterized protein YBR230W-A (Q3E762)	Yeast	66	4.84483	0	7.34066	1	14	4.84483
Q9H078	CLPB	CLPB - Caseinolytic peptidase B protein homolog (Q9H078)	Human	707	51	3.1884	7.21358	2	3	5.92164	51	3.1884
Q6UB28	METAP1D	METAP1D - Methionine aminopeptidase 1D, mitochondrial (Q6UB28)	Human	335	24	5.74625	7.16418	2	11	5.86725	24	5.74625
Q3E7A3	YJL133C-A	YJL133C-A - Uncharacterized protein YJL133C-A (Q3E7A3)	Yeast	74	5.24778	0	7.09159	1	6	5.24778
A1L188	NDUFAF8	NDUFAF8 - NADH dehydrogenase [ubiquinone] 1 alpha subcomplex assembly factor 8 (A1L188)	Human	74	5.22676	0	7.06319	1	2	5.22676
P30044	PRDX5	PRDX5 - Peroxiredoxin-5, mitochondrial (P30044)	Human	214	15	4.35359	7.00935	2	4	4.38311	15	4.35359
O43677	NDUFC1	NDUFC1 - NADH dehydrogenase [ubiquinone] 1 subunit C1, mitochondrial (O43677)	Human	76	5.30544	0	6.98084	1	3	5.30544
P11182	DBT	DBT - Lipoamide acyltransferase component of branched-chain alpha-keto acid dehydrogenase complex, mitochondrial (P11182)	Human	482	33	2.31758	6.84647	2	2	4.48651	33	2.31758
Q96ST8	CEP89	CEP89 - Centrosomal protein of 89 kDa (Q96ST8)	Human	783	53	4.05301	6.76884	2	30	4.35244	53	4.05301
P10176	COX8A	COX8A - Cytochrome c oxidase subunit 8A, mitochondrial (P10176)	Human	69	4.47352	0	6.48336	1	2	4.47352
P24310	COX7A1	COX7A1 - Cytochrome c oxidase subunit 7A1, mitochondrial (P24310)	Human	79	5.11811	0	6.47862	1	2	5.11811
Q9NU23	LYRM2	LYRM2 - LYR motif-containing protein 2 (Q9NU23)	Human	88	5.50982	0	6.26116	1	4	5.50982
P37293	NAT2	NAT2 - Putative N-terminal acetyltransferase 2 (P37293)	Yeast	288	18	5.06111	6.25	2	5	4.98808	18	5.06111
Q9HD34	LYRM4	LYRM4 - LYR motif-containing protein 4 (Q9HD34)	Human	91	5.58398	0	6.13624	1	3	5.58398
Q8N4Q0	ZADH2	ZADH2 - Prostaglandin reductase 3 (Q8N4Q0)	Human	377	23	2.07826	6.1008	2	3	2.82476	23	2.07826
Q12497	FMP16	FMP16 - Protein FMP16, mitochondrial (Q12497)	Yeast	93	5.65733	0	6.08315	1	2	5.65733
P09669	COX6C	COX6C - Cytochrome c oxidase subunit 6C (P09669)	Human	75	4.52308	0	6.03078	1	3	4.52308
P24311	COX7B	COX7B - Cytochrome c oxidase subunit 7B, mitochondrial (P24311)	Human	80	4.8032	0	6.004	1	2	4.8032
Q01163	RSM23	RSM23 - 37S ribosomal protein S23, mitochondrial (Q01163)	Yeast	450	27	3.95588	6	2	3	5.06225	27	3.95588
Q2V2P9	COX26	COX26 - Cytochrome c oxidase subunit 26, mitochondrial (Q2V2P9)	Yeast	66	3.95546	0	5.99313	1	2	3.95546
A8MSI8	LYRM9	LYRM9 - LYR motif-containing protein 9 (A8MSI8)	Human	78	4.60329	0	5.90165	1	10	4.60329
P01097	INH1	INH1 - ATPase inhibitor, mitochondrial (P01097)	Yeast	85	4.98872	0	5.86908	1	3	4.98872
O14949	UQCRQ	UQCRQ - Cytochrome b-c1 complex subunit 8 (O14949)	Human	82	4.59938	0	5.609	1	2	4.59938
Q8TF08	COX7B2	COX7B2 - Cytochrome c oxidase subunit 7B2, mitochondrial (Q8TF08)	Human	81	4.53989	0	5.60481	1	3	4.53989
Q9GZT3	SLIRP	SLIRP - SRA stem-loop-interacting RNA-binding protein, mitochondrial (Q9GZT3)	Human	109	5.94422	0	5.45341	1	4	5.94422
P14406	COX7A2	COX7A2 - Cytochrome c oxidase subunit 7A2, mitochondrial (P14406)	Human	83	4.50089	0	5.42277	1	2	4.50089
P21306	ATP15	ATP15 - ATP synthase subunit epsilon, mitochondrial (P21306)	Yeast	62	3.29272	0	5.31085	1	2	3.29272
Q96I23	PYURF	PYURF - Protein preY, mitochondrial (Q96I23)	Human	114	5.97199	0	5.23859	1	3	5.97199
O95178	NDUFB2	NDUFB2 - NADH dehydrogenase [ubiquinone] 1 beta subcomplex subunit 2, mitochondrial (O95178)	Human	105	5.22566	0	4.97682	1	2	5.22566
Q5JPH6	EARS2	EARS2 - Probable glutamate--tRNA ligase, mitochondrial (Q5JPH6)	Human	523	26	3.98836	4.97132	2	2	5.37755	26	3.98836
P32454	APE2	APE2 - Aminopeptidase 2, mitochondrial (P32454)	Yeast	952	47	5.02152	4.93697	2	10	5.1449	47	5.02152
Q96I36	COX14	COX14 - Cytochrome c oxidase assembly protein COX14 (Q96I36)	Human	57	2.81328	0	4.93557	1	23	2.81328
P18859	ATP5PF	ATP5PF - ATP synthase-coupling factor 6, mitochondrial (P18859)	Human	108	5.28455	0	4.8931	1	2	5.28455
Q3E776	YBR255C-A	YBR255C-A - Uncharacterized protein YBR255C-A (Q3E776)	Yeast	120	5.86514	0	4.88761	1	38	5.86514
Q9BW72	HIGD2A	HIGD2A - HIG1 domain family member 2A, mitochondrial (Q9BW72)	Human	106	5.13609	0	4.84537	1	62	5.13609
P12074	COX6A1	COX6A1 - Cytochrome c oxidase subunit 6A1, mitochondrial (P12074)	Human	109	5.21902	0	4.78809	1	2	5.21902
Q5VUM1	SDHAF4	SDHAF4 - Succinate dehydrogenase assembly factor 4, mitochondrial (Q5VUM1)	Human	108	5.10093	0	4.72309	1	11	5.10093
Q96HJ9	FMC1	FMC1 - Protein FMC1 homolog (Q96HJ9)	Human	113	5.30261	0	4.69258	1	11	5.30261
Q9P0J6	MRPL36	MRPL36 - 39S ribosomal protein L36, mitochondrial (Q9P0J6)	Human	103	4.82879	0	4.68815	1	6	4.82879
Q7Z7F7	MRPL55	MRPL55 - 39S ribosomal protein L55, mitochondrial (Q7Z7F7)	Human	128	6.00019	0	4.68765	1	15	6.00019
P32463	ACP1	ACP1 - Acyl carrier protein, mitochondrial (P32463)	Yeast	125	5.77682	0	4.62146	1	2	5.77682
Q9Y3D7	PAM16	PAM16 - Mitochondrial import inner membrane translocase subunit TIM16 (Q9Y3D7)	Human	125	5.77674	0	4.62139	1	17	5.77674
Q9BUK0	CHCHD7	CHCHD7 - Coiled-coil-helix-coiled-coil-helix domain-containing protein 7 (Q9BUK0)	Human	85	3.90769	0	4.59729	1	41	3.90769
Q5U5X0	LYRM7	LYRM7 - Complex III assembly factor LYRM7 (Q5U5X0)	Human	104	4.74007	0	4.55776	1	2	4.74007
Q9H9P8	L2HGDH	L2HGDH - L-2-hydroxyglutarate dehydrogenase, mitochondrial (Q9H9P8)	Human	463	21	4.66064	4.53564	2	10	4.70121	21	4.66064
Q9Y291	MRPS33	MRPS33 - 28S ribosomal protein S33, mitochondrial (Q9Y291)	Human	106	4.77757	0	4.50714	1	2	4.77757
Q03429	MZM1	MZM1 - Mitochondrial zinc maintenance protein 1, mitochondrial (Q03429)	Yeast	123	5.3885	0	4.3809	1	2	5.3885
P10606	COX5B	COX5B - Cytochrome c oxidase subunit 5B, mitochondrial (P10606)	Human	129	5.62296	0	4.35889	1	2	5.62296
O43678	NDUFA2	NDUFA2 - NADH dehydrogenase [ubiquinone] 1 alpha subcomplex subunit 2 (O43678)	Human	99	4.3114	0	4.35495	1	2	4.3114
P36532	MRPL37	MRPL37 - 54S ribosomal protein L37, mitochondrial (P36532)	Yeast	105	4.56269	0	4.34542	1	2	4.56269
Q5TGZ0	MICOS10	MICOS10 - MICOS complex subunit MIC10 (Q5TGZ0)	Human	78	3.34369	0	4.28679	1	26	3.34369
Q53S33	BOLA3	BOLA3 - BolA-like protein 3 (Q53S33)	Human	107	4.52309	0	4.22719	1	4	4.52309
P04039	COX8	COX8 - Cytochrome c oxidase subunit 8, mitochondrial (P04039)	Yeast	78	3.26982	0	4.19208	1	2	3.26982
Q9H0N5	PCBD2	PCBD2 - Pterin-4-alpha-carbinolamine dehydratase 2 (Q9H0N5)	Human	130	5.39223	0	4.14787	1	3	5.39223
Q96EL3	MRPL53	MRPL53 - 39S ribosomal protein L53, mitochondrial (Q96EL3)	Human	112	4.60506	0	4.11166	1	2	4.60506
Q4G0I0	CCSMST1	CCSMST1 - Protein CCSMST1 (Q4G0I0)	Human	132	5.39612	0	4.08797	1	2	5.39612
Q02608	MRPS16	MRPS16 - 37S ribosomal protein S16, mitochondrial (Q02608)	Yeast	121	4.93154	0	4.07565	1	2	4.93154
Q9BUE6	ISCA1	ISCA1 - Iron-sulfur cluster assembly 1 homolog, mitochondrial (Q9BUE6)	Human	129	5.19689	0	4.0286	1	2	5.19689
Q12349	ATP14	ATP14 - ATP synthase subunit H, mitochondrial (Q12349)	Yeast	124	4.97942	0	4.01566	1	4	4.97942
Q9NX14	NDUFB11	NDUFB11 - NADH dehydrogenase [ubiquinone] 1 beta subcomplex subunit 11, mitochondrial (Q9NX14)	Human	153	6.09259	0	3.98208	1	9	6.09259
Q96VH5	MIC10	MIC10 - MICOS complex subunit MIC10 (Q96VH5)	Yeast	97	3.80639	0	3.92412	1	48	3.80639
P05496	ATP5MC1	ATP5MC1 - ATP synthase F(0) complex subunit C1, mitochondrial (P05496)	Human	136	5.32663	0	3.91664	1	14	5.32663
O75380	NDUFS6	NDUFS6 - NADH dehydrogenase [ubiquinone] iron-sulfur protein 6, mitochondrial (O75380)	Human	124	4.84939	0	3.9108	1	3	4.84939
P87275	AIM11	AIM11 - Altered inheritance of mitochondria protein 11 (P87275)	Yeast	137	5.35159	0	3.90627	1	17	5.35159
P00427	COX6	COX6 - Cytochrome c oxidase subunit 6, mitochondrial (P00427)	Yeast	148	5.77129	0	3.89952	1	3	5.77129
P32344	QRI5	QRI5 - Mitochondrial mRNA-processing protein COX24 (P32344)	Yeast	111	4.32569	0	3.89701	1	2	4.32569
P25372	TRX3	TRX3 - Thioredoxin-3, mitochondrial (P25372)	Yeast	127	4.92605	0	3.87878	1	3	4.92605
P32266	MGM1	MGM1 - Dynamin-like GTPase MGM1, mitochondrial (P32266)	Yeast	881	34	5.59598	3.85925	2	11	4.98601	34	5.59598
Q8TGM6	TAR1	TAR1 - Protein TAR1 (Q8TGM6)	Yeast	124	4.7689	0	3.84589	1	66	4.7689
Q04401	SDH7	SDH7 - Succinate dehydrogenase assembly factor 3, mitochondrial (Q04401)	Yeast	133	5.0958	0	3.83143	1	2	5.0958
Q9Y6H1	CHCHD2	CHCHD2 - Coiled-coil-helix-coiled-coil-helix domain-containing protein 2 (Q9Y6H1)	Human	151	5.7774	0	3.82609	1	4	5.7774
Q8WYQ3	CHCHD10	CHCHD10 - Coiled-coil-helix-coiled-coil-helix domain-containing protein 10, mitochondrial (Q8WYQ3)	Human	142	5.37674	0	3.78644	1	2	5.37674
P48201	ATP5MC3	ATP5MC3 - ATP synthase F(0) complex subunit C3, mitochondrial (P48201)	Human	142	5.32949	0	3.75316	1	6	5.32949
P40185	MMF1	MMF1 - Protein MMF1, mitochondrial (P40185)	Yeast	145	5.40233	0	3.72575	1	2	5.40233
P36533	MRPL39	MRPL39 - 54S ribosomal protein L39, mitochondrial (P36533)	Yeast	70	2.58719	0	3.69598	1	7	2.58719
P38783	FYV4	FYV4 - Protein FYV4, mitochondrial (P38783)	Yeast	130	4.74742	0	3.65186	1	2	4.74742
Q9H1K1	ISCU	ISCU - Iron-sulfur cluster assembly enzyme ISCU, mitochondrial (Q9H1K1)	Human	167	6.04756	0	3.62129	1	2	6.04756
P20674	COX5A	COX5A - Cytochrome c oxidase subunit 5A, mitochondrial (P20674)	Human	150	5.40896	0	3.60597	1	3	5.40896
Q86U28	ISCA2	ISCA2 - Iron-sulfur cluster assembly 2 homolog, mitochondrial (Q86U28)	Human	154	5.39903	0	3.50587	1	10	5.39903
P00424	COX5A	COX5A - Cytochrome c oxidase subunit 5A, mitochondrial (P00424)	Yeast	153	5.35827	0	3.50214	1	2	5.35827
P0C5N3	YGL041W-A	YGL041W-A - Uncharacterized protein YGL041W-A, mitochondrial (P0C5N3)	Yeast	154	5.39147	0	3.50095	1	3	5.39147
Q96BP2	CHCHD1	CHCHD1 - Coiled-coil-helix-coiled-coil-helix domain-containing protein 1 (Q96BP2)	Human	118	4.1226	0	3.49373	1	2	4.1226
O43181	NDUFS4	NDUFS4 - NADH dehydrogenase [ubiquinone] iron-sulfur protein 4, mitochondrial (O43181)	Human	175	6.07889	0	3.47365	1	7	6.07889
P36527	MRPL28	MRPL28 - 54S ribosomal protein L28, mitochondrial (P36527)	Yeast	147	5.1012	0	3.4702	1	24	5.1012
Q5BKU9	OXLD1	OXLD1 - Oxidoreductase-like domain-containing protein 1 (Q5BKU9)	Human	147	5.05382	0	3.43797	1	3	5.05382
Q08742	RDL2	RDL2 - Thiosulfate sulfurtransferase RDL2, mitochondrial (Q08742)	Yeast	149	5.11331	0	3.43175	1	2	5.11331
P08525	QCR8	QCR8 - Cytochrome b-c1 complex subunit 8, mitochondrial (P08525)	Yeast	94	3.21438	0	3.41955	1	27	3.21438
Q16540	MRPL23	MRPL23 - 39S ribosomal protein L23, mitochondrial (Q16540)	Human	153	5.1564	0	3.3702	1	2	5.1564
Q02784	GRX5	GRX5 - Monothiol glutaredoxin-5, mitochondrial (Q02784)	Yeast	150	5.05527	0	3.37018	1	2	5.05527
P04037	COX4	COX4 - Cytochrome c oxidase subunit 4, mitochondrial (P04037)	Yeast	155	5.21803	0	3.36647	1	2	5.21803
P10663	MRP2	MRP2 - 37S ribosomal protein MRP2, mitochondrial (P10663)	Yeast	115	3.84018	0	3.33929	1	65	3.84018
O14561	NDUFAB1	NDUFAB1 - Acyl carrier protein, mitochondrial (O14561)	Human	156	5.20288	0	3.33518	1	3	5.20288
P30049	ATP5F1D	ATP5F1D - ATP synthase subunit delta, mitochondrial (P30049)	Human	168	5.55552	0	3.30686	1	3	5.55552
P38345	SDH8	SDH8 - Succinate dehydrogenase assembly factor 4, mitochondrial (P38345)	Yeast	138	4.5287	0	3.28167	1	7	4.5287
Q06405	ATP17	ATP17 - ATP synthase subunit f, mitochondrial (Q06405)	Yeast	101	3.31047	0	3.2777	1	4	3.31047
Q5RI15	COX20	COX20 - Cytochrome c oxidase assembly protein COX20, mitochondrial (Q5RI15)	Human	118	3.86566	0	3.27598	1	36	3.86566
Q02221	COX6A2	COX6A2 - Cytochrome c oxidase subunit 6A2, mitochondrial (Q02221)	Human	97	3.17376	0	3.27192	1	44	3.17376
Q12184	YAH1	YAH1 - Adrenodoxin homolog, mitochondrial (Q12184)	Yeast	172	5.61575	0	3.26497	1	12	5.61575
Q9NS18	GLRX2	GLRX2 - Glutaredoxin-2, mitochondrial (Q9NS18)	Human	164	5.30137	0	3.23254	1	3	5.30137
Q99757	TXN2	TXN2 - Thioredoxin, mitochondrial (Q99757)	Human	166	5.3508	0	3.22337	1	2	5.3508
Q9Y241	HIGD1A	HIGD1A - HIG1 domain family member 1A, mitochondrial (Q9Y241)	Human	93	2.96963	0	3.19315	1	40	2.96963
Q9BX68	HINT2	HINT2 - Adenosine 5'-monophosphoramidase HINT2 (Q9BX68)	Human	163	5.19243	0	3.18554	1	3	5.19243
Q03020	ISU1	ISU1 - Iron sulfur cluster assembly protein 1, mitochondrial (Q03020)	Yeast	165	5.23394	0	3.17208	1	4	5.23394
O14521	SDHD	SDHD - Succinate dehydrogenase [ubiquinone] cytochrome b small subunit, mitochondrial (O14521)	Human	159	5.03824	0	3.16871	1	5	5.03824
Q96A26	FAM162A	FAM162A - Protein FAM162A (Q96A26)	Human	154	4.86546	0	3.15939	1	2	4.86546
P42844	ZIM17	ZIM17 - Mitochondrial protein import protein ZIM17 (P42844)	Yeast	174	5.48637	0	3.15309	1	4	5.48637
P39726	GCV3	GCV3 - Glycine cleavage system H protein, mitochondrial (P39726)	Yeast	170	5.31933	0	3.12902	1	3	5.31933
Q07540	YFH1	YFH1 - Frataxin homolog, mitochondrial (Q07540)	Yeast	174	5.40757	0	3.1078	1	3	5.40757
O60830	TIMM17B	TIMM17B - Mitochondrial import inner membrane translocase subunit Tim17-B (O60830)	Human	172	5.33894	0	3.10403	1	36	5.33894
P53724	MRPL50	MRPL50 - 54S ribosomal protein L50, mitochondrial (P53724)	Yeast	139	4.2844	0	3.0823	1	6	4.2844
P37298	SDH4	SDH4 - Succinate dehydrogenase [ubiquinone] cytochrome b small subunit, mitochondrial (P37298)	Yeast	181	5.57682	0	3.08112	1	2	5.57682
Q9BUT9	MCRIP2	MCRIP2 - MAPK regulated corepressor interacting protein 2 (Q9BUT9)	Human	160	4.90365	0	3.06478	1	55	4.90365
P10109	FDX1	FDX1 - Adrenodoxin, mitochondrial (P10109)	Human	184	5.63287	0	3.06134	1	29	5.63287
Q02888	INA17	INA17 - Inner membrane assembly complex subunit 17 (Q02888)	Yeast	182	5.56476	0	3.05756	1	3	5.56476
Q12165	ATP16	ATP16 - ATP synthase subunit delta, mitochondrial (Q12165)	Yeast	160	4.88268	0	3.05167	1	2	4.88268
P52815	MRPL12	MRPL12 - 39S ribosomal protein L12, mitochondrial (P52815)	Human	198	5.96758	0	3.01393	1	13	5.96758
P38231	FMP23	FMP23 - Protein FMP23, mitochondrial (P38231)	Yeast	175	5.26479	0	3.00845	1	3	5.26479
P23434	GCSH	GCSH - Glycine cleavage system H protein, mitochondrial (P23434)	Human	173	5.20443	0	3.00834	1	4	5.20443
Q6YFQ2	COX6B2	COX6B2 - Cytochrome c oxidase subunit 6B2 (Q6YFQ2)	Human	88	2.6397	0	2.99966	1	31	2.6397
Q9BU61	NDUFAF3	NDUFAF3 - NADH dehydrogenase [ubiquinone] 1 alpha subcomplex assembly factor 3 (Q9BU61)	Human	184	5.48112	0	2.97887	1	2	5.48112
Q9UII2	ATP5IF1	ATP5IF1 - ATPase inhibitor, mitochondrial (Q9UII2)	Human	106	3.14041	0	2.96265	1	2	3.14041
P56556	NDUFA6	NDUFA6 - NADH dehydrogenase [ubiquinone] 1 alpha subcomplex subunit 6 (P56556)	Human	128	3.79161	0	2.9622	1	2	3.79161
P33421	SDH3	SDH3 - Succinate dehydrogenase [ubiquinone] cytochrome b subunit, mitochondrial (P33421)	Yeast	198	5.85913	0	2.95916	1	18	5.85913
P53869	MRX7	MRX7 - MIOREX complex component 7 (P53869)	Yeast	86	2.54389	0	2.95801	1	49	2.54389
Q8N5N7	MRPL50	MRPL50 - 39S ribosomal protein L50, mitochondrial (Q8N5N7)	Human	158	4.66489	0	2.95246	1	2	4.66489
P25626	IMG1	IMG1 - 54S ribosomal protein IMG1, mitochondrial (P25626)	Yeast	169	4.9832	0	2.94864	1	2	4.9832
O43716	GATC	GATC - Glutamyl-tRNA(Gln) amidotransferase subunit C, mitochondrial (O43716)	Human	136	3.9916	0	2.935	1	2	3.9916
P50088	SPG1	SPG1 - Stationary phase gene 1 protein (P50088)	Yeast	95	2.76448	0	2.90998	1	15	2.76448
P60602	ROMO1	ROMO1 - Reactive oxygen species modulator 1 (P60602)	Human	79	2.29009	0	2.89885	1	33	2.29009
Q06236	SHH4	SHH4 - Mitochondrial inner membrane protein SHH4 (Q06236)	Yeast	168	4.84934	0	2.88651	1	2	4.84934
O95169	NDUFB8	NDUFB8 - NADH dehydrogenase [ubiquinone] 1 beta subcomplex subunit 8, mitochondrial (O95169)	Human	186	5.26	0	2.82795	1	4	5.26
P58557	YBEY	YBEY - Endoribonuclease YbeY (P58557)	Human	167	4.70022	0	2.8145	1	2	4.70022
Q06524	SUE1	SUE1 - Protein SUE1, mitochondrial (Q06524)	Yeast	206	5.79681	0	2.81399	1	6	5.79681
O43674	NDUFB5	NDUFB5 - NADH dehydrogenase [ubiquinone] 1 beta subcomplex subunit 5, mitochondrial (O43674)	Human	189	5.31358	0	2.81142	1	8	5.31358
Q99595	TIMM17A	TIMM17A - Mitochondrial import inner membrane translocase subunit Tim17-A (Q99595)	Human	171	4.76054	0	2.78394	1	35	4.76054
Q99807	COQ7	COQ7 - 5-demethoxyubiquinone hydroxylase, mitochondrial (Q99807)	Human	217	6.02313	0	2.77563	1	11	6.02313
Q9Y6M9	NDUFB9	NDUFB9 - NADH dehydrogenase [ubiquinone] 1 beta subcomplex subunit 9 (Q9Y6M9)	Human	179	4.95975	0	2.77081	1	6	4.95975
P49914	MTHFS	MTHFS - 5-formyltetrahydrofolate cyclo-ligase (P49914)	Human	203	5.6247	0	2.77079	1	7	5.6247
P36147	PAM17	PAM17 - Presequence translocated-associated motor subunit PAM17, mitochondrial (P36147)	Yeast	197	5.45383	0	2.76844	1	4	5.45383
Q7Z2W9	MRPL21	MRPL21 - 39S ribosomal protein L21, mitochondrial (Q7Z2W9)	Human	205	5.67045	0	2.76607	1	11	5.67045
Q9GZY4	COA1	COA1 - Cytochrome c oxidase assembly factor 1 homolog (Q9GZY4)	Human	146	4.02181	0	2.75467	1	2	4.02181
Q96EL2	MRPS24	MRPS24 - 28S ribosomal protein S24, mitochondrial (Q96EL2)	Human	167	4.59939	0	2.75412	1	11	4.59939
P00425	COX5B	COX5B - Cytochrome c oxidase subunit 5B, mitochondrial (P00425)	Yeast	151	4.15466	0	2.75143	1	2	4.15466
P40033	RSM18	RSM18 - 37S ribosomal protein RSM18, mitochondrial (P40033)	Yeast	138	3.79232	0	2.74806	1	91	3.79232
P30405	PPIF	PPIF - Peptidyl-prolyl cis-trans isomerase F, mitochondrial (P30405)	Human	207	5.65932	0	2.73397	1	3	5.65932
Q6P1L8	MRPL14	MRPL14 - 39S ribosomal protein L14, mitochondrial (Q6P1L8)	Human	145	3.9565	0	2.72862	1	16	3.9565
Q04837	SSBP1	SSBP1 - Single-stranded DNA-binding protein, mitochondrial (Q04837)	Human	148	4.02842	0	2.72191	1	2	4.02842
Q96PE7	MCEE	MCEE - Methylmalonyl-CoA epimerase, mitochondrial (Q96PE7)	Human	176	4.75767	0	2.70322	1	3	4.75767
P20084	MRPL33	MRPL33 - 54S ribosomal protein L33, mitochondrial (P20084)	Yeast	86	2.31164	0	2.68795	1	3	2.31164
P0DKB6	MPC1L	MPC1L - Mitochondrial pyruvate carrier 1-like protein (P0DKB6)	Human	136	3.64965	0	2.68357	1	61	3.64965
Q04814	YMR252C	YMR252C - Uncharacterized protein YMR252C (Q04814)	Yeast	134	3.57908	0	2.67096	1	2	3.57908
P19955	YMR31	YMR31 - 37S ribosomal protein YMR-31, mitochondrial (P19955)	Yeast	123	3.27725	0	2.66443	1	63	3.27725
Q12056	ISU2	ISU2 - Iron sulfur cluster assembly protein 2, mitochondrial (Q12056)	Yeast	156	4.14682	0	2.65822	1	2	4.14682
Q12032	AIM41	AIM41 - Altered inheritance of mitochondria protein 41, mitochondrial (Q12032)	Yeast	185	4.90548	0	2.65161	1	2	4.90548
Q9P0M9	MRPL27	MRPL27 - 39S ribosomal protein L27, mitochondrial (Q9P0M9)	Human	148	3.91349	0	2.64425	1	2	3.91349
O75414	NME6	NME6 - Nucleoside diphosphate kinase 6 (O75414)	Human	186	4.90237	0	2.63568	1	95	4.90237
P18411	FUN14	FUN14 - Protein FUN14 (P18411)	Yeast	198	5.21547	0	2.63408	1	4	5.21547
P14063	MRPL31	MRPL31 - 54S ribosomal protein L31, mitochondrial (P14063)	Yeast	131	3.43979	0	2.6258	1	12	3.43979
O95298	NDUFC2	NDUFC2 - NADH dehydrogenase [ubiquinone] 1 subunit C2 (O95298)	Human	119	3.10911	0	2.61269	1	38	3.10911
Q8N983	MRPL43	MRPL43 - 39S ribosomal protein L43, mitochondrial (Q8N983)	Human	215	5.59638	0	2.60297	1	9	5.59638
Q8WW59	SPRYD4	SPRYD4 - SPRY domain-containing protein 4 (Q8WW59)	Human	207	5.38012	0	2.59909	1	2	5.38012
Q9Y2R0	COA3	COA3 - Cytochrome c oxidase assembly factor 3 homolog, mitochondrial (Q9Y2R0)	Human	106	2.7478	0	2.59226	1	38	2.7478
Q99643	SDHC	SDHC - Succinate dehydrogenase cytochrome b560 subunit, mitochondrial (Q99643)	Human	169	4.37788	0	2.59046	1	2	4.37788
P32830	TIM12	TIM12 - Mitochondrial import inner membrane translocase subunit TIM12 (P32830)	Yeast	109	2.81606	0	2.58354	1	70	2.81606
Q9NX18	SDHAF2	SDHAF2 - Succinate dehydrogenase assembly factor 2, mitochondrial (Q9NX18)	Human	166	4.28818	0	2.58324	1	9	4.28818
Q12487	MRPL23	MRPL23 - 54S ribosomal protein L23, mitochondrial (Q12487)	Yeast	163	4.20615	0	2.58046	1	4	4.20615
Q6P4F2	FDX2	FDX2 - Ferredoxin-2, mitochondrial (Q6P4F2)	Human	186	4.79683	0	2.57894	1	4	4.79683
P25719	CPR3	CPR3 - Peptidyl-prolyl cis-trans isomerase C, mitochondrial (P25719)	Yeast	182	4.65137	0	2.5557	1	2	4.65137
Q06090	MRPL51	MRPL51 - 54S ribosomal protein L51, mitochondrial (Q06090)	Yeast	140	3.57305	0	2.55218	1	2	3.57305
P53937	SWS2	SWS2 - 37S ribosomal protein SWS2, mitochondrial (P53937)	Yeast	143	3.6141	0	2.52734	1	86	3.6141
Q9Y3E2	BOLA1	BOLA1 - BolA-like protein 1 (Q9Y3E2)	Human	137	3.45377	0	2.521	1	63	3.45377
Q9BYC8	MRPL32	MRPL32 - 39S ribosomal protein L32, mitochondrial (Q9BYC8)	Human	188	4.72526	0	2.51343	1	13	4.72526
Q9Y2Q9	MRPS28	MRPS28 - 28S ribosomal protein S28, mitochondrial (Q9Y2Q9)	Human	187	4.69888	0	2.51277	1	2	4.69888
Q96N28	PRELID3A	PRELID3A - PRELI domain containing protein 3A (Q96N28)	Human	172	4.30285	0	2.50165	1	37	4.30285
P09457	ATP5	ATP5 - ATP synthase subunit 5, mitochondrial (P09457)	Yeast	212	5.29859	0	2.49934	1	2	5.29859
Q9HAV7	GRPEL1	GRPEL1 - GrpE protein homolog 1, mitochondrial (Q9HAV7)	Human	217	5.41515	0	2.49546	1	2	5.41515
P40576	INA22	INA22 - Inner membrane assembly complex subunit 22 (P40576)	Yeast	216	5.34657	0	2.47527	1	3	5.34657
Q14197	MRPL58	MRPL58 - Peptidyl-tRNA hydrolase ICT1, mitochondrial (Q14197)	Human	206	5.09814	0	2.47482	1	2	5.09814
Q9Y3D5	MRPS18C	MRPS18C - 28S ribosomal protein S18c, mitochondrial (Q9Y3D5)	Human	142	3.51098	0	2.47252	1	4	3.51098
P38523	MGE1	MGE1 - GrpE protein homolog, mitochondrial (P38523)	Yeast	228	5.62268	0	2.46609	1	3	5.62268
P53163	MNP1	MNP1 - 54S ribosomal protein L12, mitochondrial (P53163)	Yeast	194	4.77719	0	2.46247	1	2	4.77719
P13073	COX4I1	COX4I1 - Cytochrome c oxidase subunit 4 isoform 1, mitochondrial (P13073)	Human	169	4.14834	0	2.45464	1	2	4.14834
Q96IL0	COA8	COA8 - Cytochrome c oxidase assembly factor 8 (Q96IL0)	Human	206	5.01002	0	2.43205	1	5	5.01002
Q04487	SHH3	SHH3 - Mitochondrial inner membrane protein SHH3 (Q04487)	Yeast	196	4.76124	0	2.4292	1	2	4.76124
P53220	TIM21	TIM21 - Mitochondrial import inner membrane translocase subunit TIM21 (P53220)	Yeast	239	5.78477	0	2.4204	1	3	5.78477
O00217	NDUFS8	NDUFS8 - NADH dehydrogenase [ubiquinone] iron-sulfur protein 8, mitochondrial (O00217)	Human	210	5.03326	0	2.39679	1	2	5.03326
P53921	YNL122C	YNL122C - 54S ribosomal protein bL35m (P53921)	Yeast	115	2.7355	0	2.3787	1	75	2.7355
O43325	LYRM1	LYRM1 - LYR motif-containing protein 1 (O43325)	Human	122	2.87323	0	2.35511	1	85	2.87323
Q6PI78	TMEM65	TMEM65 - Transmembrane protein 65 (Q6PI78)	Human	240	5.6345	0	2.34771	1	2	5.6345
Q8N4E7	FTMT	FTMT - Ferritin, mitochondrial (Q8N4E7)	Human	242	5.66575	0	2.34122	1	5	5.66575
P38771	RRF1	RRF1 - Ribosome-recycling factor, mitochondrial (P38771)	Yeast	230	5.3399	0	2.3217	1	2	5.3399
Q9BWH2	FUNDC2	FUNDC2 - FUN14 domain-containing protein 2 (Q9BWH2)	Human	189	4.32794	0	2.28992	1	5	4.32794
P40452	COA1	COA1 - Cytochrome c oxidase assembly factor 1 (P40452)	Yeast	197	4.50206	0	2.28531	1	3	4.50206
Q9Y3D2	MSRB2	MSRB2 - Methionine-R-sulfoxide reductase B2, mitochondrial (Q9Y3D2)	Human	182	4.12233	0	2.26502	1	2	4.12233
Q9H8M1	COQ10B	COQ10B - Coenzyme Q-binding protein COQ10 homolog B, mitochondrial (Q9H8M1)	Human	238	5.38103	0	2.26094	1	3	5.38103
Q8N1Q8	THEM5	THEM5 - Acyl-coenzyme A thioesterase THEM5 (Q8N1Q8)	Human	247	5.54547	0	2.24513	1	2	5.54547
O15235	MRPS12	MRPS12 - 28S ribosomal protein S12, mitochondrial (O15235)	Human	138	3.08173	0	2.23313	1	66	3.08173
Q9BUB7	TMEM70	TMEM70 - Transmembrane protein 70, mitochondrial (Q9BUB7)	Human	260	5.79102	0	2.22732	1	19	5.79102
Q9NR28	DIABLO	DIABLO - Diablo homolog, mitochondrial (Q9NR28)	Human	239	5.31137	0	2.22233	1	3	5.31137
P19404	NDUFV2	NDUFV2 - NADH dehydrogenase [ubiquinone] flavoprotein 2, mitochondrial (P19404)	Human	249	5.53277	0	2.222	1	3	5.53277
P54964	REX2	REX2 - Oligoribonuclease, mitochondrial (P54964)	Yeast	269	5.96828	0	2.21869	1	8	5.96828
Q06055	ATP5MC2	ATP5MC2 - ATP synthase F(0) complex subunit C2, mitochondrial (Q06055)	Human	141	3.12147	0	2.21381	1	2	3.12147
P32445	RIM1	RIM1 - Single-stranded DNA-binding protein RIM1, mitochondrial (P32445)	Yeast	135	2.98843	0	2.21365	1	2	2.98843
Q9GZT6	CCDC90B	CCDC90B - Coiled-coil domain-containing protein 90B, mitochondrial (Q9GZT6)	Human	254	5.57007	0	2.19294	1	3	5.57007
Q9H6K4	OPA3	OPA3 - Optic atrophy 3 protein (Q9H6K4)	Human	179	3.89999	0	2.17876	1	9	3.89999
Q5T1C6	THEM4	THEM4 - Acyl-coenzyme A thioesterase THEM4 (Q5T1C6)	Human	240	5.15999	0	2.15	1	2	5.15999
A0A0B4J2D5	GATD3B	GATD3B - Putative glutamine amidotransferase-like class 1 domain-containing protein 3B, mitochondrial (A0A0B4J2D5)	Human	268	5.75502	0	2.1474	1	10	5.75502
P08067	RIP1	RIP1 - Cytochrome b-c1 complex subunit Rieske, mitochondrial (P08067)	Yeast	215	4.61065	0	2.14449	1	2	4.61065
P0DPI2	GATD3	GATD3 - Glutamine amidotransferase-like class 1 domain-containing protein 3, mitochondrial (P0DPI2)	Human	268	5.72547	0	2.13637	1	10	5.72547
P49334	TOM22	TOM22 - Mitochondrial import receptor subunit TOM22 (P49334)	Yeast	152	3.23515	0	2.12839	1	69	3.23515
Q9Y3B8	REXO2	REXO2 - Oligoribonuclease, mitochondrial (Q9Y3B8)	Human	237	5.03326	0	2.12374	1	2	5.03326
Q96EH3	MALSU1	MALSU1 - Mitochondrial assembly of ribosomal large subunit protein 1 (Q96EH3)	Human	234	4.94284	0	2.11233	1	2	4.94284
Q9Y2R5	MRPS17	MRPS17 - 28S ribosomal protein S17, mitochondrial (Q9Y2R5)	Human	130	2.7377	0	2.10592	1	3	2.7377
Q8IXM3	MRPL41	MRPL41 - 39S ribosomal protein L41, mitochondrial (Q8IXM3)	Human	137	2.88385	0	2.105	1	4	2.88385
P40513	MAM33	MAM33 - Mitochondrial acidic protein MAM33 (P40513)	Yeast	266	5.59467	0	2.10326	1	3	5.59467
P82664	MRPS10	MRPS10 - 28S ribosomal protein S10, mitochondrial (P82664)	Human	201	4.22211	0	2.10055	1	2	4.22211
P09417	QDPR	QDPR - Dihydropteridine reductase (P09417)	Human	244	5.12335	0	2.09973	1	6	5.12335
Q9NQ50	MRPL40	MRPL40 - 39S ribosomal protein L40, mitochondrial (Q9NQ50)	Human	206	4.31285	0	2.09362	1	4	4.31285
O94925	GLS	GLS - Glutaminase kidney isoform, mitochondrial (O94925)	Human	669	14	5.52115	2.09268	2	3	5.63602	14	5.52115
Q7Z7H8	MRPL10	MRPL10 - 39S ribosomal protein L10, mitochondrial (Q7Z7H8)	Human	261	5.42746	0	2.07948	1	17	5.42746
Q8TDB4	MGARP	MGARP - Protein MGARP (Q8TDB4)	Human	240	4.97964	0	2.07485	1	4	4.97964
Q01976	YSA1	YSA1 - ADP-ribose pyrophosphatase (Q01976)	Yeast	231	4.76123	0	2.06114	1	2	4.76123
Q9H2W6	MRPL46	MRPL46 - 39S ribosomal protein L46, mitochondrial (Q9H2W6)	Human	279	5.74259	0	2.05828	1	6	5.74259
Q07021	C1QBP	C1QBP - Complement component 1 Q subcomponent-binding protein, mitochondrial (Q07021)	Human	282	5.75791	0	2.04181	1	18	5.75791
O75323	NIPSNAP2	NIPSNAP2 - Protein NipSnap homolog 2 (O75323)	Human	286	5.79716	0	2.02698	1	3	5.79716
Q00059	TFAM	TFAM - Transcription factor A, mitochondrial (Q00059)	Human	246	4.96062	0	2.01651	1	16	4.96062
Q15526	SURF1	SURF1 - Surfeit locus protein 1 (Q15526)	Human	300	6.04919	0	2.0164	1	12	6.04919
Q02486	ABF2	ABF2 - ARS-binding factor 2, mitochondrial (Q02486)	Yeast	183	3.6766	0	2.00907	1	22	3.6766
P53311	MPC3	MPC3 - Mitochondrial pyruvate carrier 3 (P53311)	Yeast	146	2.92649	0	2.00444	1	85	2.92649
Q9UI09	NDUFA12	NDUFA12 - NADH dehydrogenase [ubiquinone] 1 alpha subcomplex subunit 12 (Q9UI09)	Human	145	2.90474	0	2.00327	1	7	2.90474
Q9P0S9	TMEM14C	TMEM14C - Transmembrane protein 14C (Q9P0S9)	Human	112	2.23317	0	1.9939	1	67	2.23317
Q9Y676	MRPS18B	MRPS18B - 28S ribosomal protein S18b, mitochondrial (Q9Y676)	Human	258	5.08031	0	1.96911	1	2	5.08031
P36531	MRPL36	MRPL36 - 54S ribosomal protein L36, mitochondrial (P36531)	Yeast	177	3.46971	0	1.96029	1	3	3.46971
Q9UFN0	NIPSNAP3A	NIPSNAP3A - Protein NipSnap homolog 3A (Q9UFN0)	Human	247	4.83552	0	1.9577	1	3	4.83552
Q96KJ9	COX4I2	COX4I2 - Cytochrome c oxidase subunit 4 isoform 2, mitochondrial (Q96KJ9)	Human	171	3.33128	0	1.94812	1	2	3.33128
P25605	ILV6	ILV6 - Acetolactate synthase small subunit, mitochondrial (P25605)	Yeast	309	5.95272	0	1.92645	1	3	5.95272
Q9Y6N1	COX11	COX11 - Cytochrome c oxidase assembly protein COX11, mitochondrial (Q9Y6N1)	Human	276	5.30185	0	1.92096	1	55	5.30185
P21912	SDHB	SDHB - Succinate dehydrogenase [ubiquinone] iron-sulfur subunit, mitochondrial (P21912)	Human	280	5.33281	0	1.90458	1	3	5.33281
O75208	COQ9	COQ9 - Ubiquinone biosynthesis protein COQ9, mitochondrial (O75208)	Human	318	6.02486	0	1.89461	1	11	6.02486
P38910	HSP10	HSP10 - 10 kDa heat shock protein, mitochondrial (P38910)	Yeast	106	2.0037	0	1.89028	1	2	2.0037
P23833	SCO1	SCO1 - Protein SCO1, mitochondrial (P23833)	Yeast	295	5.55441	0	1.88285	1	5	5.55441
Q9NWU5	MRPL22	MRPL22 - 39S ribosomal protein L22, mitochondrial (Q9NWU5)	Human	206	3.84171	0	1.86491	1	6	3.84171
P36523	MRPL15	MRPL15 - 54S ribosomal protein L15, mitochondrial (P36523)	Yeast	253	4.71142	0	1.86222	1	6	4.71142
Q05867	YLR283W	YLR283W - Uncharacterized protein YLR283W, mitochondrial (Q05867)	Yeast	314	5.84558	0	1.86165	1	3	5.84558
P53722	ATP23	ATP23 - Mitochondrial inner membrane protease ATP23 (P53722)	Yeast	227	4.15948	0	1.83237	1	166	4.15948
Q03798	AIM36	AIM36 - Altered inheritance of mitochondria protein 36, mitochondrial (Q03798)	Yeast	255	4.64281	0	1.82071	1	3	4.64281
Q9NUJ1	ABHD10	ABHD10 - Palmitoyl-protein thioesterase ABHD10, mitochondrial (Q9NUJ1)	Human	306	5.56846	0	1.81976	1	28	5.56846
Q16774	GUK1	GUK1 - Guanylate kinase (Q16774)	Human	197	3.58262	0	1.81859	1	2	3.58262
Q8NE22	SETD9	SETD9 - SET domain-containing protein 9 (Q8NE22)	Human	299	5.42693	0	1.81503	1	2	5.42693
P31937	HIBADH	HIBADH - 3-hydroxyisobutyrate dehydrogenase, mitochondrial (P31937)	Human	336	6.09703	0	1.81459	1	6	6.09703
O95571	ETHE1	ETHE1 - Persulfide dioxygenase ETHE1, mitochondrial (O95571)	Human	254	4.57942	0	1.80292	1	2	4.57942
Q8N5M1	ATPAF2	ATPAF2 - ATP synthase mitochondrial F1 complex assembly factor 2 (Q8N5M1)	Human	289	5.16503	0	1.78721	1	2	5.16503
P43557	FMP32	FMP32 - Protein FMP32, mitochondrial (P43557)	Yeast	207	3.69834	0	1.78664	1	2	3.69834
Q9BSH4	TACO1	TACO1 - Translational activator of cytochrome c oxidase 1 (Q9BSH4)	Human	297	5.28818	0	1.78053	1	3	5.28818
Q16775	HAGH	HAGH - Hydroxyacylglutathione hydrolase, mitochondrial (Q16775)	Human	308	5.47758	0	1.77844	1	2	5.47758
P30084	ECHS1	ECHS1 - Enoyl-CoA hydratase, mitochondrial (P30084)	Human	290	5.13639	0	1.77117	1	2	5.13639
P50087	MIC26	MIC26 - MICOS subunit MIC26 (P50087)	Yeast	233	4.1257	0	1.77069	1	127	4.1257
P43897	TSFM	TSFM - Elongation factor Ts, mitochondrial (P43897)	Human	325	5.75464	0	1.77066	1	5	5.75464
Q96DB5	RMDN1	RMDN1 - Regulator of microtubule dynamics protein 1 (Q96DB5)	Human	314	5.5542	0	1.76885	1	2	5.5542
Q08749	TIM18	TIM18 - Mitochondrial import inner membrane translocase subunit TIM18 (Q08749)	Yeast	192	3.38327	0	1.76212	1	17	3.38327
Q5VWZ2	LYPLAL1	LYPLAL1 - Lysophospholipase-like protein 1 (Q5VWZ2)	Human	237	4.17537	0	1.76176	1	2	4.17537
Q6UW68	TMEM205	TMEM205 - Transmembrane protein 205 (Q6UW68)	Human	189	3.31874	0	1.75595	1	28	3.31874
Q9Y3D9	MRPS23	MRPS23 - 28S ribosomal protein S23, mitochondrial (Q9Y3D9)	Human	190	3.33004	0	1.75265	1	129	3.33004
Q86WA6	BPHL	BPHL - Valacyclovir hydrolase (Q86WA6)	Human	291	5.05231	0	1.73619	1	3	5.05231
P10620	MGST1	MGST1 - Microsomal glutathione S-transferase 1 (P10620)	Human	155	2.68541	0	1.73252	1	108	2.68541
Q02204	MRPL13	MRPL13 - 54S ribosomal protein L13, mitochondrial (Q02204)	Yeast	264	4.57097	0	1.73143	1	3	4.57097
Q9P0P8	MTRES1	MTRES1 - Mitochondrial transcription rescue factor 1 (Q9P0P8)	Human	240	4.12709	0	1.71962	1	29	4.12709
Q96GC5	MRPL48	MRPL48 - 39S ribosomal protein L48, mitochondrial (Q96GC5)	Human	212	3.64022	0	1.71708	1	11	3.64022
Q96E11	MRRF	MRRF - Ribosome-recycling factor, mitochondrial (Q96E11)	Human	262	4.49751	0	1.71661	1	4	4.49751
Q9NPL8	TIMMDC1	TIMMDC1 - Complex I assembly factor TIMMDC1, mitochondrial (Q9NPL8)	Human	285	4.8686	0	1.70828	1	121	4.8686
P34222	PTH2	PTH2 - Peptidyl-tRNA hydrolase 2 (P34222)	Yeast	208	3.55045	0	1.70695	1	108	3.55045
Q9UJZ1	STOML2	STOML2 - Stomatin-like protein 2, mitochondrial (Q9UJZ1)	Human	356	6.0658	0	1.70388	1	3	6.0658
A6NK58	LIPT2	LIPT2 - Putative lipoyltransferase 2, mitochondrial (A6NK58)	Human	231	3.92911	0	1.70091	1	79	3.92911
P32473	PDB1	PDB1 - Pyruvate dehydrogenase E1 component subunit beta, mitochondrial (P32473)	Yeast	366	6.21545	0	1.69821	1	3	6.21545
Q96DC8	ECHDC3	ECHDC3 - Enoyl-CoA hydratase domain-containing protein 3, mitochondrial (Q96DC8)	Human	303	5.13979	0	1.6963	1	7	5.13979
P49017	COQ5	COQ5 - 2-methoxy-6-polyprenyl-1,4-benzoquinol methylase, mitochondrial (P49017)	Yeast	307	5.18455	0	1.68878	1	3	5.18455
Q12983	BNIP3	BNIP3 - BCL2/adenovirus E1B 19 kDa protein-interacting protein 3 (Q12983)	Human	259	4.37373	0	1.6887	1	33	4.37373
P40364	MPM1	MPM1 - Mitochondrial peculiar membrane protein 1 (P40364)	Yeast	252	4.24836	0	1.68586	1	133	4.24836
P35914	HMGCL	HMGCL - Hydroxymethylglutaryl-CoA lyase, mitochondrial (P35914)	Human	325	5.47444	0	1.68444	1	2	5.47444
P57105	SYNJ2BP	SYNJ2BP - Synaptojanin-2-binding protein (P57105)	Human	145	2.43785	0	1.68128	1	85	2.43785
P28239	PPA2	PPA2 - Inorganic pyrophosphatase, mitochondrial (P28239)	Yeast	310	5.20558	0	1.67922	1	4	5.20558
Q3ZCQ8	TIMM50	TIMM50 - Mitochondrial import inner membrane translocase subunit TIM50 (Q3ZCQ8)	Human	353	5.8909	0	1.66881	1	3	5.8909
Q8N0X4	CLYBL	CLYBL - Citramalyl-CoA lyase, mitochondrial (Q8N0X4)	Human	340	5.65506	0	1.66325	1	3	5.65506
Q8WVC6	DCAKD	DCAKD - Dephospho-CoA kinase domain-containing protein (Q8WVC6)	Human	231	3.80566	0	1.64747	1	137	3.80566
Q9HC38	GLOD4	GLOD4 - Glyoxalase domain-containing protein 4 (Q9HC38)	Human	313	5.15639	0	1.64741	1	2	5.15639
Q9NW81	DMAC2	DMAC2 - Distal membrane-arm assembly complex protein 2 (Q9NW81)	Human	257	4.23317	0	1.64715	1	3	4.23317
Q9BS92	NIPSNAP3B	NIPSNAP3B - Protein NipSnap homolog 3B (Q9BS92)	Human	247	4.06291	0	1.6449	1	3	4.06291
P07143	CYT1	CYT1 - Cytochrome c1, heme protein, mitochondrial (P07143)	Yeast	309	5.07224	0	1.6415	1	2	5.07224
P40031	SPO73	SPO73 - Sporulation-specific protein 73 (P40031)	Yeast	143	2.33769	0	1.63475	1	115	2.33769
P34227	PRX1	PRX1 - Peroxiredoxin PRX1, mitochondrial (P34227)	Yeast	261	4.26662	0	1.63472	1	2	4.26662
Q567V2	MPV17L2	MPV17L2 - Mpv17-like protein 2 (Q567V2)	Human	206	3.33978	0	1.62125	1	44	3.33978
P14066	CBS1	CBS1 - Cytochrome b translational activator protein CBS1, mitochondrial (P14066)	Yeast	229	3.70069	0	1.61602	1	2	3.70069
Q9H1K4	SLC25A18	SLC25A18 - Mitochondrial glutamate carrier 2 (Q9H1K4)	Human	315	5.08264	0	1.61354	1	140	5.08264
Q9H3L0	MMADHC	MMADHC - Cobalamin trafficking protein CblD (Q9H3L0)	Human	296	4.77223	0	1.61224	1	2	4.77223
P30902	ATP7	ATP7 - ATP synthase subunit d, mitochondrial (P30902)	Yeast	174	2.80141	0	1.61001	1	13	2.80141
P53212	YGR021W	YGR021W - Probable transcriptional regulatory protein HAH1 (P53212)	Yeast	290	4.65872	0	1.60646	1	2	4.65872
P18496	ATP10	ATP10 - Mitochondrial ATPase complex subunit ATP10 (P18496)	Yeast	279	4.47311	0	1.60326	1	202	4.47311
Q03713	RCF1	RCF1 - Respiratory supercomplex factor 1, mitochondrial (Q03713)	Yeast	159	2.53643	0	1.59524	1	45	2.53643
P38797	PTC7	PTC7 - Protein phosphatase 2C homolog 7, mitochondrial (P38797)	Yeast	343	5.45596	0	1.59066	1	2	5.45596
Q9H2U2	PPA2	PPA2 - Inorganic pyrophosphatase 2, mitochondrial (Q9H2U2)	Human	334	5.30413	0	1.58806	1	5	5.30413
P04179	SOD2	SOD2 - Superoxide dismutase [Mn], mitochondrial (P04179)	Human	222	3.52282	0	1.58685	1	2	3.52282
Q9H825	METTL8	METTL8 - mRNA N(3)-methylcytidine methyltransferase METTL8 (Q9H825)	Human	291	4.60771	0	1.58341	1	3	4.60771
P40926	MDH2	MDH2 - Malate dehydrogenase, mitochondrial (P40926)	Human	338	5.33331	0	1.5779	1	3	5.33331
O94903	PLPBP	PLPBP - Pyridoxal phosphate homeostasis protein (O94903)	Human	275	4.32495	0	1.57271	1	14	4.32495
Q5TEU4	NDUFAF5	NDUFAF5 - Arginine-hydroxylase NDUFAF5, mitochondrial (Q5TEU4)	Human	345	5.4224	0	1.57171	1	2	5.4224
Q9BUP0	EFHD1	EFHD1 - EF-hand domain-containing protein D1 (Q9BUP0)	Human	239	3.7563	0	1.57167	1	61	3.7563
Q16698	DECR1	DECR1 - 2,4-dienoyl-CoA reductase [(3E)-enoyl-CoA-producing], mitochondrial (Q16698)	Human	335	5.24387	0	1.56533	1	4	5.24387
Q04006	UPS3	UPS3 - Protein UPS3, mitochondrial (Q04006)	Yeast	179	2.79376	0	1.56076	1	78	2.79376
O43488	AKR7A2	AKR7A2 - Aflatoxin B1 aldehyde reductase member 2 (O43488)	Human	359	5.56973	0	1.55146	1	4	5.56973
P38152	CTP1	CTP1 - Tricarboxylate transport protein (P38152)	Yeast	299	4.61187	0	1.54243	1	156	4.61187
Q9UGC7	MTRF1L	MTRF1L - Peptide chain release factor 1-like, mitochondrial (Q9UGC7)	Human	380	5.81495	0	1.53025	1	3	5.81495
P14908	MTF1	MTF1 - Mitochondrial transcription factor 1 (P14908)	Yeast	341	5.21165	0	1.52834	1	165	5.21165
O95299	NDUFA10	NDUFA10 - NADH dehydrogenase [ubiquinone] 1 alpha subcomplex subunit 10, mitochondrial (O95299)	Human	355	5.39764	0	1.52046	1	7	5.39764
P06168	ILV5	ILV5 - Ketol-acid reductoisomerase, mitochondrial (P06168)	Yeast	395	6.0044	0	1.5201	1	7	6.0044
Q15390	MTFR1	MTFR1 - Mitochondrial fission regulator 1 (Q15390)	Human	333	5.03198	0	1.5111	1	17	5.03198
Q6DKK2	TTC19	TTC19 - Tetratricopeptide repeat protein 19, mitochondrial (Q6DKK2)	Human	380	5.74196	0	1.51104	1	2	5.74196
P35218	CA5A	CA5A - Carbonic anhydrase 5A, mitochondrial (P35218)	Human	305	4.60704	0	1.51051	1	20	4.60704
Q8N3J5	PPM1K	PPM1K - Protein phosphatase 1K, mitochondrial (Q8N3J5)	Human	372	5.6033	0	1.50626	1	7	5.6033
Q12257	YDL177C	YDL177C - IMPACT family member YDL177C (Q12257)	Yeast	170	2.55166	0	1.50098	1	133	2.55166
P16622	HEM15	HEM15 - Ferrochelatase, mitochondrial (P16622)	Yeast	393	5.89476	0	1.49994	1	3	5.89476
P13995	MTHFD2	MTHFD2 - Bifunctional methylenetetrahydrofolate dehydrogenase/cyclohydrolase, mitochondrial (P13995)	Human	350	5.24308	0	1.49802	1	9	5.24308
Q9H9J2	MRPL44	MRPL44 - 39S ribosomal protein L44, mitochondrial (Q9H9J2)	Human	332	4.97091	0	1.49726	1	28	4.97091
P53292	MRPS35	MRPS35 - 37S ribosomal protein S35, mitochondrial (P53292)	Yeast	345	5.15102	0	1.49305	1	3	5.15102
P35180	TOM20	TOM20 - Mitochondrial import receptor subunit TOM20 (P35180)	Yeast	183	2.72396	0	1.4885	1	26	2.72396
P07246	ADH3	ADH3 - Alcohol dehydrogenase 3, mitochondrial (P07246)	Yeast	375	5.57988	0	1.48797	1	2	5.57988
P53597	SUCLG1	SUCLG1 - Succinate--CoA ligase [ADP/GDP-forming] subunit alpha, mitochondrial (P53597)	Human	346	5.13239	0	1.48335	1	19	5.13239
P53913	FYV6	FYV6 - Protein FYV6 (P53913)	Yeast	173	2.56136	0	1.48056	1	52	2.56136
P07203	GPX1	GPX1 - Glutathione peroxidase 1 (P07203)	Human	203	3.00378	0	1.47969	1	2	3.00378
P22353	MRPL8	MRPL8 - 54S ribosomal protein L8, mitochondrial (P22353)	Yeast	238	3.51334	0	1.4762	1	80	3.51334
P19516	COX11	COX11 - Cytochrome c oxidase assembly protein COX11, mitochondrial (P19516)	Yeast	300	4.41591	0	1.47197	1	20	4.41591
Q04599	MRPL1	MRPL1 - 54S ribosomal protein L1, mitochondrial (Q04599)	Yeast	285	4.18657	0	1.46897	1	59	4.18657
P00447	SOD2	SOD2 - Superoxide dismutase [Mn], mitochondrial (P00447)	Yeast	233	3.40258	0	1.46034	1	2	3.40258
P36046	MIA40	MIA40 - Mitochondrial intermembrane space import and assembly protein 40 (P36046)	Yeast	403	5.88313	0	1.45983	1	3	5.88313
P27144	AK4	AK4 - Adenylate kinase 4, mitochondrial (P27144)	Human	223	3.25038	0	1.45757	1	7	3.25038
Q9NXA8	SIRT5	SIRT5 - NAD-dependent protein deacylase sirtuin-5, mitochondrial (Q9NXA8)	Human	310	4.51082	0	1.4551	1	16	4.51082
Q16762	TST	TST - Thiosulfate sulfurtransferase (Q16762)	Human	297	4.31961	0	1.45441	1	110	4.31961
P36519	MRPL7	MRPL7 - 54S ribosomal protein L7, mitochondrial (P36519)	Yeast	292	4.24369	0	1.45332	1	2	4.24369
Q96HP4	OXNAD1	OXNAD1 - Oxidoreductase NAD-binding domain-containing protein 1 (Q96HP4)	Human	312	4.533	0	1.45288	1	20	4.533
P78540	ARG2	ARG2 - Arginase-2, mitochondrial (P78540)	Human	354	5.09274	0	1.43863	1	2	5.09274
P38884	AIM18	AIM18 - Altered inheritance of mitochondria protein 18, mitochondrial (P38884)	Yeast	321	4.61636	0	1.43812	1	16	4.61636
A8MXV4	NUDT19	NUDT19 - Acyl-coenzyme A diphosphatase NUDT19 (A8MXV4)	Human	375	5.36619	0	1.43098	1	2	5.36619
P14693	SAM35	SAM35 - Sorting assembly machinery 35 kDa subunit (P14693)	Yeast	329	4.7017	0	1.42909	1	217	4.7017
Q9NS69	TOMM22	TOMM22 - Mitochondrial import receptor subunit TOM22 homolog (Q9NS69)	Human	142	2.02651	0	1.42712	1	54	2.02651
Q9H3K2	GHITM	GHITM - Growth hormone-inducible transmembrane protein (Q9H3K2)	Human	345	4.89911	0	1.42003	1	3	4.89911
Q7L0Y3	TRMT10C	TRMT10C - tRNA methyltransferase 10 homolog C (Q7L0Y3)	Human	403	5.69803	0	1.4139	1	10	5.69803
Q53H82	LACTB2	LACTB2 - Endoribonuclease LACTB2 (Q53H82)	Human	288	4.0477	0	1.40545	1	2	4.0477
O00154	ACOT7	ACOT7 - Cytosolic acyl coenzyme A thioester hydrolase (O00154)	Human	380	5.33582	0	1.40416	1	2	5.33582
Q07843	IRC19	IRC19 - Increased recombination centers protein 19 (Q07843)	Yeast	230	3.21516	0	1.39789	1	36	3.21516
Q05776	UPS1	UPS1 - Protein UPS1, mitochondrial (Q05776)	Yeast	175	2.44068	0	1.39467	1	10	2.44068
Q6P1S2	C3orf33	C3orf33 - Protein C3orf33 (Q6P1S2)	Human	294	4.09877	0	1.39414	1	46	4.09877
P07807	DFR1	DFR1 - Dihydrofolate reductase (P07807)	Yeast	211	2.93819	0	1.39251	1	59	2.93819
Q49AM1	MTERF2	MTERF2 - Transcription termination factor 2, mitochondrial (Q49AM1)	Human	385	5.35246	0	1.39025	1	3	5.35246
Q96B77	TMEM186	TMEM186 - Transmembrane protein 186 (Q96B77)	Human	213	2.95515	0	1.3874	1	176	2.95515
P00358	TDH2	TDH2 - Glyceraldehyde-3-phosphate dehydrogenase 2 (P00358)	Yeast	332	4.59355	0	1.3836	1	2	4.59355
Q9Y2C4	EXOG	EXOG - Nuclease EXOG, mitochondrial (Q9Y2C4)	Human	368	5.08967	0	1.38306	1	2	5.08967
Q8N8R3	SLC25A29	SLC25A29 - Mitochondrial basic amino acids transporter (Q8N8R3)	Human	303	4.18355	0	1.38071	1	228	4.18355
P10355	PET122	PET122 - Protein PET122, mitochondrial (P10355)	Yeast	254	3.50305	0	1.37915	1	214	3.50305
P32792	YSC83	YSC83 - UPF0744 protein YSC83 (P32792)	Yeast	385	5.29113	0	1.37432	1	343	5.29113
P24752	ACAT1	ACAT1 - Acetyl-CoA acetyltransferase, mitochondrial (P24752)	Human	427	5.84181	0	1.36811	1	2	5.84181
P11310	ACADM	ACADM - Medium-chain specific acyl-CoA dehydrogenase, mitochondrial (P11310)	Human	421	5.74711	0	1.36511	1	2	5.74711
P08559	PDHA1	PDHA1 - Pyruvate dehydrogenase E1 component subunit alpha, somatic form, mitochondrial (P08559)	Human	390	5.30626	0	1.36058	1	2	5.30626
Q03976	RSM24	RSM24 - 37S ribosomal protein S24, mitochondrial (Q03976)	Yeast	319	4.30713	0	1.3502	1	2	4.30713
Q8WWV3	RTN4IP1	RTN4IP1 - Reticulon-4-interacting protein 1, mitochondrial (Q8WWV3)	Human	396	5.34622	0	1.35006	1	10	5.34622
P00359	TDH3	TDH3 - Glyceraldehyde-3-phosphate dehydrogenase 3 (P00359)	Yeast	332	4.47817	0	1.34885	1	2	4.47817
P41911	GPD2	GPD2 - Glycerol-3-phosphate dehydrogenase [NAD(+)] 2, mitochondrial (P41911)	Yeast	440	5.91556	0	1.34444	1	4	5.91556
P12694	BCKDHA	BCKDHA - 2-oxoisovalerate dehydrogenase subunit alpha, mitochondrial (P12694)	Human	445	5.96743	0	1.34099	1	8	5.96743
Q00873	CYT2	CYT2 - Holocytochrome-c1 synthase (Q00873)	Yeast	224	2.9965	0	1.33772	1	141	2.9965
Q8WUT9	SLC25A43	SLC25A43 - Solute carrier family 25 member 43 (Q8WUT9)	Human	341	4.56059	0	1.33742	1	45	4.56059
P32453	ATP11	ATP11 - Protein ATP11, mitochondrial (P32453)	Yeast	318	4.25063	0	1.33668	1	2	4.25063
Q86YH6	PDSS2	PDSS2 - All trans-polyprenyl-diphosphate synthase PDSS2 (Q86YH6)	Human	399	5.33226	0	1.33641	1	4	5.33226
P12686	MRP13	MRP13 - 37S ribosomal protein MRP13, mitochondrial (P12686)	Yeast	339	4.52651	0	1.33525	1	16	4.52651
Q01852	TIM44	TIM44 - Mitochondrial import inner membrane translocase subunit TIM44 (Q01852)	Yeast	431	5.73968	0	1.33171	1	7	5.73968
Q9NRZ5	AGPAT4	AGPAT4 - 1-acyl-sn-glycerol-3-phosphate acyltransferase delta (Q9NRZ5)	Human	378	5.03097	0	1.33095	1	194	5.03097
P02992	TUF1	TUF1 - Elongation factor Tu, mitochondrial (P02992)	Yeast	437	5.81555	0	1.33079	1	6	5.81555
Q08651	ENV9	ENV9 - Probable oxidoreductase ENV9 (Q08651)	Yeast	330	4.38863	0	1.32989	1	150	4.38863
Q96NB2	SFXN2	SFXN2 - Sideroflexin-2 (Q96NB2)	Human	322	4.26506	0	1.32455	1	126	4.26506
Q96DV4	MRPL38	MRPL38 - 39S ribosomal protein L38, mitochondrial (Q96DV4)	Human	380	5.01288	0	1.31918	1	3	5.01288
P21953	BCKDHB	BCKDHB - 2-oxoisovalerate dehydrogenase subunit beta, mitochondrial (P21953)	Human	392	5.16759	0	1.31826	1	12	5.16759
P26364	ADK2	ADK2 - GTP:AMP phosphotransferase, mitochondrial (P26364)	Yeast	225	2.9657	0	1.31809	1	16	2.9657
O14832	PHYH	PHYH - Phytanoyl-CoA dioxygenase, peroxisomal (O14832)	Human	338	4.44374	0	1.31472	1	5	4.44374
Q08774	RRG7	RRG7 - Required for respiratory growth protein 7, mitochondrial (Q08774)	Yeast	242	3.17717	0	1.31288	1	126	3.17717
P53312	LSC2	LSC2 - Succinate--CoA ligase [ADP-forming] subunit beta, mitochondrial (P53312)	Yeast	427	5.59757	0	1.31091	1	4	5.59757
P28330	ACADL	ACADL - Long-chain specific acyl-CoA dehydrogenase, mitochondrial (P28330)	Human	430	5.60217	0	1.30283	1	2	5.60217
P16219	ACADS	ACADS - Short-chain specific acyl-CoA dehydrogenase, mitochondrial (P16219)	Human	412	5.36539	0	1.30228	1	2	5.36539
Q96DP5	MTFMT	MTFMT - Methionyl-tRNA formyltransferase, mitochondrial (Q96DP5)	Human	389	5.06328	0	1.30161	1	3	5.06328
Q96I99	SUCLG2	SUCLG2 - Succinate--CoA ligase [GDP-forming] subunit beta, mitochondrial (Q96I99)	Human	432	5.61063	0	1.29876	1	9	5.61063
P35731	OAR1	OAR1 - 3-oxoacyl-[acyl-carrier-protein] reductase (P35731)	Yeast	278	3.61015	0	1.29862	1	160	3.61015
Q5HYI7	MTX3	MTX3 - Metaxin-3 (Q5HYI7)	Human	312	4.03476	0	1.29319	1	135	4.03476
Q9H649	NSUN3	NSUN3 - tRNA (cytosine(34)-C(5))-methyltransferase, mitochondrial (Q9H649)	Human	340	4.38707	0	1.29032	1	223	4.38707
Q04689	AIM32	AIM32 - Altered inheritance of mitochondria protein 32 (Q04689)	Yeast	311	4.00599	0	1.2881	1	2	4.00599
Q13825	AUH	AUH - Methylglutaconyl-CoA hydratase, mitochondrial (Q13825)	Human	339	4.35906	0	1.28586	1	25	4.35906
Q8TB37	NUBPL	NUBPL - Iron-sulfur protein NUBPL (Q8TB37)	Human	319	4.09493	0	1.28368	1	11	4.09493
P08593	MSS18	MSS18 - Protein MSS18 (P08593)	Yeast	268	3.42533	0	1.27811	1	44	3.42533
P43617	YFR045W	YFR045W - Uncharacterized mitochondrial carrier YFR045W (P43617)	Yeast	309	3.93514	0	1.27351	1	186	3.93514
Q02776	TIM50	TIM50 - Mitochondrial import inner membrane translocase subunit TIM50 (Q02776)	Yeast	476	6.03777	0	1.26844	1	4	6.03777
Q9P2R7	SUCLA2	SUCLA2 - Succinate--CoA ligase [ADP-forming] subunit beta, mitochondrial (Q9P2R7)	Human	463	5.85787	0	1.2652	1	8	5.85787
P23919	DTYMK	DTYMK - Thymidylate kinase (P23919)	Human	212	2.68177	0	1.26499	1	3	2.68177
Q9UH62	ARMCX3	ARMCX3 - Armadillo repeat-containing X-linked protein 3 (Q9UH62)	Human	379	4.76729	0	1.25786	1	82	4.76729
P86397	HTD2	HTD2 - Hydroxyacyl-thioester dehydratase type 2, mitochondrial (P86397)	Human	168	2.108	0	1.25476	1	7	2.108
P07253	CBP6	CBP6 - Cytochrome B pre-mRNA-processing protein 6 (P07253)	Yeast	162	2.02926	0	1.25263	1	23	2.02926
P53167	PUS2	PUS2 - tRNA pseudouridine(27/28) synthase (P53167)	Yeast	370	4.56813	0	1.23463	1	250	4.56813
P45954	ACADSB	ACADSB - Short/branched chain specific acyl-CoA dehydrogenase, mitochondrial (P45954)	Human	432	5.30081	0	1.22704	1	2	5.30081
P39006	PSD1	PSD1 - Phosphatidylserine decarboxylase proenzyme 1, mitochondrial (P39006)	Yeast	500	6.12085	0	1.22417	1	25	6.12085
Q9UDX5	MTFP1	MTFP1 - Mitochondrial fission process protein 1 (Q9UDX5)	Human	166	2.02944	0	1.22255	1	96	2.02944
P31930	UQCRC1	UQCRC1 - Cytochrome b-c1 complex subunit 1, mitochondrial (P31930)	Human	480	5.8438	0	1.21746	1	5	5.8438
O96000	NDUFB10	NDUFB10 - NADH dehydrogenase [ubiquinone] 1 beta subcomplex subunit 10 (O96000)	Human	172	2.08887	0	1.21446	1	137	2.08887
O43766	LIAS	LIAS - Lipoyl synthase, mitochondrial (O43766)	Human	372	4.51648	0	1.21411	1	2	4.51648
P13804	ETFA	ETFA - Electron transfer flavoprotein subunit alpha, mitochondrial (P13804)	Human	333	4.03223	0	1.21088	1	2	4.03223
P36135	UTH1	UTH1 - Probable secreted beta-glucosidase UTH1 (P36135)	Yeast	365	4.40865	0	1.20785	1	76	4.40865
Q92552	MRPS27	MRPS27 - 28S ribosomal protein S27, mitochondrial (Q92552)	Human	414	4.99901	0	1.20749	1	2	4.99901
Q92843	BCL2L2	BCL2L2 - Bcl-2-like protein 2 (Q92843)	Human	193	2.32977	0	1.20713	1	49	2.32977
O75439	PMPCB	PMPCB - Mitochondrial-processing peptidase subunit beta (O75439)	Human	489	5.89623	0	1.20577	1	6	5.89623
Q13232	NME3	NME3 - Nucleoside diphosphate kinase 3 (Q13232)	Human	169	2.03583	0	1.20464	1	24	2.03583
Q8NBN7	RDH13	RDH13 - Retinol dehydrogenase 13 (Q8NBN7)	Human	331	3.9819	0	1.20299	1	211	3.9819
Q96BQ5	CCDC127	CCDC127 - Coiled-coil domain-containing protein 127 (Q96BQ5)	Human	260	3.12475	0	1.20183	1	131	3.12475
Q02883	FMP30	FMP30 - N-acyl-phosphatidylethanolamine-hydrolyzing phospholipase D, mitochondrial (Q02883)	Yeast	468	5.61418	0	1.19961	1	7	5.61418
O14925	TIMM23	TIMM23 - Mitochondrial import inner membrane translocase subunit Tim23 (O14925)	Human	209	2.50524	0	1.19868	1	91	2.50524
P48735	IDH2	IDH2 - Isocitrate dehydrogenase [NADP], mitochondrial (P48735)	Human	452	5.40604	0	1.19603	1	2	5.40604
Q6YP21	KYAT3	KYAT3 - Kynurenine--oxoglutarate transaminase 3 (Q6YP21)	Human	454	5.3908	0	1.1874	1	2	5.3908
Q06668	OMS1	OMS1 - Methyltransferase OMS1, mitochondrial (Q06668)	Yeast	471	5.59155	0	1.18716	1	4	5.59155
P18900	COQ1	COQ1 - Hexaprenyl pyrophosphate synthase, mitochondrial (P18900)	Yeast	473	5.60779	0	1.18558	1	2	5.60779
Q07953	SDO1	SDO1 - Ribosome maturation protein SDO1 (Q07953)	Yeast	250	2.95544	0	1.18218	1	7	2.95544
Q96H78	SLC25A44	SLC25A44 - Solute carrier family 25 member 44 (Q96H78)	Human	314	3.71066	0	1.18174	1	29	3.71066
P26440	IVD	IVD - Isovaleryl-CoA dehydrogenase, mitochondrial (P26440)	Human	426	5.00333	0	1.17449	1	4	5.00333
P38909	CYC2	CYC2 - Cytochrome c mitochondrial import factor CYC2 (P38909)	Yeast	366	4.29625	0	1.17384	1	2	4.29625
P36534	MRPL40	MRPL40 - 54S ribosomal protein L40, mitochondrial (P36534)	Yeast	297	3.46366	0	1.16622	1	2	3.46366
O43615	TIMM44	TIMM44 - Mitochondrial import inner membrane translocase subunit TIM44 (O43615)	Human	452	5.26548	0	1.16493	1	2	5.26548
P14324	FDPS	FDPS - Farnesyl pyrophosphate synthase (P14324)	Human	419	4.87958	0	1.16458	1	8	4.87958
P36521	MRPL11	MRPL11 - 54S ribosomal protein L11, mitochondrial (P36521)	Yeast	249	2.89521	0	1.16273	1	2	2.89521
Q9H4A6	GOLPH3	GOLPH3 - Golgi phosphoprotein 3 (Q9H4A6)	Human	298	3.46018	0	1.16113	1	94	3.46018
Q8WUD6	CHPT1	CHPT1 - Cholinephosphotransferase 1 (Q8WUD6)	Human	406	4.71134	0	1.16043	1	2	4.71134
P82650	MRPS22	MRPS22 - 28S ribosomal protein S22, mitochondrial (P82650)	Human	360	4.17012	0	1.15837	1	14	4.17012
O75306	NDUFS2	NDUFS2 - NADH dehydrogenase [ubiquinone] iron-sulfur protein 2, mitochondrial (O75306)	Human	463	5.35998	0	1.15766	1	3	5.35998
A8MUP2	CSKMT	CSKMT - Citrate synthase-lysine N-methyltransferase CSKMT, mitochondrial (A8MUP2)	Human	240	2.77804	0	1.15751	1	3	2.77804
P36163	OMA1	OMA1 - Mitochondrial metalloendopeptidase OMA1 (P36163)	Yeast	345	3.98861	0	1.15612	1	5	3.98861
P22830	FECH	FECH - Ferrochelatase, mitochondrial (P22830)	Human	423	4.88632	0	1.15516	1	5	4.88632
Q8IWW8	ADHFE1	ADHFE1 - Hydroxyacid-oxoacid transhydrogenase, mitochondrial (Q8IWW8)	Human	467	5.38835	0	1.15382	1	2	5.38835
P24539	ATP5PB	ATP5PB - ATP synthase F(0) complex subunit B1, mitochondrial (P24539)	Human	256	2.94822	0	1.15165	1	4	2.94822
P10507	MAS1	MAS1 - Mitochondrial-processing peptidase subunit beta (P10507)	Yeast	462	5.31351	0	1.15011	1	2	5.31351
P51398	DAP3	DAP3 - 28S ribosomal protein S29, mitochondrial (P51398)	Human	398	4.53051	0	1.13832	1	3	4.53051
P17558	PET123	PET123 - 37S ribosomal protein PET123, mitochondrial (P17558)	Yeast	318	3.58683	0	1.12794	1	88	3.58683
Q9NX40	OCIAD1	OCIAD1 - OCIA domain-containing protein 1 (Q9NX40)	Human	245	2.75327	0	1.12378	1	110	2.75327
P36038	CBT1	CBT1 - Cytochrome b termination protein 1 (P36038)	Yeast	271	3.03942	0	1.12156	1	13	3.03942
P32451	BIO2	BIO2 - Biotin synthase, mitochondrial (P32451)	Yeast	375	4.19097	0	1.11759	1	2	4.19097
P47016	NIT2	NIT2 - Deaminated glutathione amidase (P47016)	Yeast	307	3.40665	0	1.10966	1	52	3.40665
Q12887	COX10	COX10 - Protoheme IX farnesyltransferase, mitochondrial (Q12887)	Human	443	4.9043	0	1.10707	1	44	4.9043
Q07973	CYP24A1	CYP24A1 - 1,25-dihydroxyvitamin D(3) 24-hydroxylase, mitochondrial (Q07973)	Human	514	5.66961	0	1.10304	1	3	5.66961
P04181	OAT	OAT - Ornithine aminotransferase, mitochondrial (P04181)	Human	439	4.83242	0	1.10078	1	2	4.83242
P51998	YML6	YML6 - 54S ribosomal protein YmL6, mitochondrial (P51998)	Yeast	286	3.14634	0	1.10012	1	105	3.14634
P48569	YDL183C	YDL183C - Uncharacterized protein YDL183C (P48569)	Yeast	320	3.50569	0	1.09553	1	3	3.50569
Q9BXR0	QTRT1	QTRT1 - Queuine tRNA-ribosyltransferase catalytic subunit 1 (Q9BXR0)	Human	403	4.41405	0	1.0953	1	5	4.41405
Q9H0C2	SLC25A31	SLC25A31 - ADP/ATP translocase 4 (Q9H0C2)	Human	315	3.44191	0	1.09267	1	74	3.44191
Q9UJ68	MSRA	MSRA - Mitochondrial peptide methionine sulfoxide reductase (Q9UJ68)	Human	235	2.56723	0	1.09244	1	3	2.56723
P10834	PET54	PET54 - Protein PET54 (P10834)	Yeast	293	3.19715	0	1.09118	1	127	3.19715
P28838	LAP3	LAP3 - Cytosol aminopeptidase (P28838)	Human	519	5.66182	0	1.09091	1	2	5.66182
P40098	FMP10	FMP10 - Uncharacterized mitochondrial membrane protein FMP10 (P40098)	Yeast	244	2.65392	0	1.08767	1	2	2.65392
P00890	CIT1	CIT1 - Citrate synthase, mitochondrial (P00890)	Yeast	479	5.20472	0	1.08658	1	4	5.20472
Q12480	AIM45	AIM45 - Probable electron transfer flavoprotein subunit alpha, mitochondrial (Q12480)	Yeast	344	3.72821	0	1.08378	1	2	3.72821
P40047	ALD5	ALD5 - Aldehyde dehydrogenase 5, mitochondrial (P40047)	Yeast	520	5.62947	0	1.08259	1	2	5.62947
Q9BSH5	HDHD3	HDHD3 - Haloacid dehalogenase-like hydrolase domain-containing protein 3 (Q9BSH5)	Human	251	2.71372	0	1.08116	1	44	2.71372
P53944	MTQ1	MTQ1 - Mitochondrial MRF1 N(5)-glutamine methyltransferase MTQ1 (P53944)	Yeast	314	3.39399	0	1.08089	1	273	3.39399
P52489	PYK2	PYK2 - Pyruvate kinase 2 (P52489)	Yeast	506	5.46735	0	1.0805	1	410	5.46735
Q12322	YOL114C	YOL114C - Putative uncharacterized protein YOL114C (Q12322)	Yeast	202	2.18139	0	1.0799	1	103	2.18139
Q9NRY6	PLSCR3	PLSCR3 - Phospholipid scramblase 3 (Q9NRY6)	Human	295	3.18126	0	1.07839	1	124	3.18126
P38077	ATP3	ATP3 - ATP synthase subunit gamma, mitochondrial (P38077)	Yeast	311	3.34715	0	1.07625	1	2	3.34715
Q9BYD3	MRPL4	MRPL4 - 39S ribosomal protein L4, mitochondrial (Q9BYD3)	Human	311	3.34449	0	1.0754	1	134	3.34449
Q01802	AAT1	AAT1 - Aspartate aminotransferase, mitochondrial (Q01802)	Yeast	451	4.83395	0	1.07183	1	2	4.83395
P40099	FAU1	FAU1 - 5-formyltetrahydrofolate cyclo-ligase (P40099)	Yeast	211	2.257	0	1.06967	1	30	2.257
P40088	FTR1	FTR1 - Plasma membrane iron permease (P40088)	Yeast	404	4.30129	0	1.06468	1	108	4.30129
Q96Q11	TRNT1	TRNT1 - CCA tRNA nucleotidyltransferase 1, mitochondrial (Q96Q11)	Human	434	4.61376	0	1.06308	1	2	4.61376
P38323	MCX1	MCX1 - ATP-dependent clpX-like chaperone, mitochondrial (P38323)	Yeast	520	5.47064	0	1.05205	1	3	5.47064
P53234	YGR053C	YGR053C - Uncharacterized protein YGR053C (P53234)	Yeast	283	2.95943	0	1.04574	1	69	2.95943
P00830	ATP2	ATP2 - ATP synthase subunit beta, mitochondrial (P00830)	Yeast	511	5.32138	0	1.04137	1	4	5.32138
P49954	NIT3	NIT3 - Omega-amidase NIT3 (P49954)	Yeast	291	3.02443	0	1.03932	1	200	3.02443
Q04408	YDR514C	YDR514C - Uncharacterized protein YDR514C (Q04408)	Yeast	483	4.99932	0	1.03506	1	25	4.99932
Q99258	RIB3	RIB3 - 3,4-dihydroxy-2-butanone 4-phosphate synthase (Q99258)	Yeast	208	2.14276	0	1.03018	1	108	2.14276
Q9H857	NT5DC2	NT5DC2 - 5'-nucleotidase domain-containing protein 2 (Q9H857)	Human	520	5.34686	0	1.02824	1	442	5.34686
Q13084	MRPL28	MRPL28 - 39S ribosomal protein L28, mitochondrial (Q13084)	Human	256	2.63113	0	1.02779	1	4	2.63113
P07954	FH	FH - Fumarate hydratase, mitochondrial (P07954)	Human	510	5.2389	0	1.02723	1	2	5.2389
P53266	SHY1	SHY1 - Cytochrome oxidase assembly protein SHY1 (P53266)	Yeast	389	3.9904	0	1.02581	1	2	3.9904
P06576	ATP5F1B	ATP5F1B - ATP synthase subunit beta, mitochondrial (P06576)	Human	529	5.41693	0	1.02399	1	4	5.41693
O60238	BNIP3L	BNIP3L - BCL2/adenovirus E1B 19 kDa protein-interacting protein 3-like (O60238)	Human	219	2.23246	0	1.01939	1	152	2.23246
Q08970	MMT2	MMT2 - Mitochondrial metal transporter 2 (Q08970)	Yeast	484	4.92293	0	1.01713	1	20	4.92293
Q9P2J9	PDP2	PDP2 - [Pyruvate dehydrogenase [acetyl-transferring]]-phosphatase 2, mitochondrial (Q9P2J9)	Human	529	5.37706	0	1.01646	1	23	5.37706
Q96HS1	PGAM5	PGAM5 - Serine/threonine-protein phosphatase PGAM5, mitochondrial (Q96HS1)	Human	289	2.92106	0	1.01075	1	244	2.92106
P55789	GFER	GFER - FAD-linked sulfhydryl oxidase ALR (P55789)	Human	205	2.06624	0	1.00792	1	31	2.06624
P38064	MRPL16	MRPL16 - 54S ribosomal protein L16, mitochondrial (P38064)	Yeast	232	2.33012	0	1.00436	1	93	2.33012
P47039	BNA3	BNA3 - Probable kynurenine--oxoglutarate transaminase BNA3 (P47039)	Yeast	444	4.44477	0	1.00107	1	2	4.44477
Q8IW45	NAXD	NAXD - ATP-dependent (S)-NAD(P)H-hydrate dehydratase (Q8IW45)	Human	347	3.46512	0	0.998595	1	304	3.46512
P38969	PNT1	PNT1 - Pentamidine resistance factor, mitochondrial (P38969)	Yeast	423	4.2177	0	0.997092	1	162	4.2177
P36112	MIC60	MIC60 - MICOS complex subunit MIC60 (P36112)	Yeast	540	5.38356	0	0.996956	1	2	5.38356
Q16611	BAK1	BAK1 - Bcl-2 homologous antagonist/killer (Q16611)	Human	211	2.09761	0	0.99413	1	130	2.09761
Q9HAC7	SUGCT	SUGCT - Succinate--hydroxymethylglutarate CoA-transferase (Q9HAC7)	Human	445	4.41361	0	0.991823	1	10	4.41361
Q5T653	MRPL2	MRPL2 - 39S ribosomal protein L2, mitochondrial (Q5T653)	Human	305	3.0223	0	0.990918	1	208	3.0223
Q96DW6	SLC25A38	SLC25A38 - Mitochondrial glycine transporter (Q96DW6)	Human	304	2.99834	0	0.986295	1	263	2.99834
P35232	PHB	PHB - Prohibitin (P35232)	Human	272	2.68086	0	0.985612	1	66	2.68086
P32381	ARP2	ARP2 - Actin-related protein 2 (P32381)	Yeast	391	3.84842	0	0.98425	1	179	3.84842
P47084	MRX12	MRX12 - MIOREX complex component 12 (P47084)	Yeast	519	5.07965	0	0.978737	1	3	5.07965
O95721	SNAP29	SNAP29 - Synaptosomal-associated protein 29 (O95721)	Human	258	2.50997	0	0.972856	1	41	2.50997
P19882	HSP60	HSP60 - Heat shock protein 60, mitochondrial (P19882)	Yeast	572	5.52487	0	0.965885	1	2	5.52487
Q53FZ2	ACSM3	ACSM3 - Acyl-coenzyme A synthetase ACSM3, mitochondrial (Q53FZ2)	Human	586	5.65207	0	0.964517	1	3	5.65207
P09622	DLD	DLD - Dihydrolipoyl dehydrogenase, mitochondrial (P09622)	Human	509	4.90724	0	0.964093	1	2	4.90724
Q9NX47	MARCHF5	MARCHF5 - E3 ubiquitin-protein ligase MARCHF5 (Q9NX47)	Human	278	2.66215	0	0.957607	1	229	2.66215
Q12167	RRG1	RRG1 - Required for respiratory growth protein 1, mitochondrial (Q12167)	Yeast	365	3.48013	0	0.953461	1	2	3.48013
Q9NUQ2	AGPAT5	AGPAT5 - 1-acyl-sn-glycerol-3-phosphate acyltransferase epsilon (Q9NUQ2)	Human	364	3.46549	0	0.952059	1	183	3.46549
P22936	APN1	APN1 - Apurinic-apyrimidinic endonuclease 1 (P22936)	Yeast	367	3.48886	0	0.950642	1	3	3.48886
Q96A35	MRPL24	MRPL24 - 39S ribosomal protein L24, mitochondrial (Q96A35)	Human	216	2.04765	0	0.947987	1	2	2.04765
Q96CM8	ACSF2	ACSF2 - Medium-chain acyl-CoA ligase ACSF2, mitochondrial (Q96CM8)	Human	615	5.80805	0	0.944398	1	11	5.80805
P46989	ATG27	ATG27 - Autophagy-related protein 27 (P46989)	Yeast	271	2.55312	0	0.94211	1	218	2.55312
Q969V5	MUL1	MUL1 - Mitochondrial ubiquitin ligase activator of NFKB 1 (Q969V5)	Human	352	3.30502	0	0.938925	1	251	3.30502
P55809	OXCT1	OXCT1 - Succinyl-CoA:3-ketoacid coenzyme A transferase 1, mitochondrial (P55809)	Human	520	4.87959	0	0.938383	1	5	4.87959
P40215	NDE1	NDE1 - External NADH-ubiquinone oxidoreductase 1, mitochondrial (P40215)	Yeast	560	5.24986	0	0.937474	1	3	5.24986
P09624	LPD1	LPD1 - Dihydrolipoyl dehydrogenase, mitochondrial (P09624)	Yeast	499	4.66834	0	0.93554	1	2	4.66834
P09368	PUT1	PUT1 - Proline dehydrogenase, mitochondrial (P09368)	Yeast	476	4.44675	0	0.934192	1	3	4.44675
Q6NVY1	HIBCH	HIBCH - 3-hydroxyisobutyryl-CoA hydrolase, mitochondrial (Q6NVY1)	Human	386	3.60036	0	0.932735	1	186	3.60036
Q03430	RSM28	RSM28 - 37S ribosomal protein RSM28, mitochondrial (Q03430)	Yeast	361	3.36417	0	0.931904	1	166	3.36417
P38702	LEU5	LEU5 - Mitochondrial carrier protein LEU5 (P38702)	Yeast	357	3.32024	0	0.930039	1	278	3.32024
Q03246	MRPS17	MRPS17 - 37S ribosomal protein S17, mitochondrial (Q03246)	Yeast	237	2.20122	0	0.928785	1	2	2.20122
P25379	CHA1	CHA1 - Catabolic L-serine/threonine dehydratase (P25379)	Yeast	360	3.3374	0	0.927055	1	52	3.3374
Q9BRX8	PRXL2A	PRXL2A - Peroxiredoxin-like 2A (Q9BRX8)	Human	229	2.11544	0	0.923775	1	144	2.11544
Q9BWM7	SFXN3	SFXN3 - Sideroflexin-3 (Q9BWM7)	Human	321	2.95781	0	0.921435	1	16	2.95781
P36152	DRE2	DRE2 - Fe-S cluster assembly protein DRE2 (P36152)	Yeast	348	3.19761	0	0.918852	1	142	3.19761
P47051	AIM22	AIM22 - Putative lipoate-protein ligase A (P47051)	Yeast	409	3.72838	0	0.911584	1	3	3.72838
Q8N5Z0	AADAT	AADAT - Kynurenine/alpha-aminoadipate aminotransferase, mitochondrial (Q8N5Z0)	Human	425	3.86065	0	0.908388	1	2	3.86065
P46367	ALD4	ALD4 - Potassium-activated aldehyde dehydrogenase, mitochondrial (P46367)	Yeast	519	4.68223	0	0.902164	1	2	4.68223
Q05473	MRX8	MRX8 - MIOREX complex component 8 (Q05473)	Yeast	314	2.80975	0	0.894825	1	149	2.80975
Q9Y6C9	MTCH2	MTCH2 - Mitochondrial carrier homolog 2 (Q9Y6C9)	Human	303	2.70641	0	0.893205	1	46	2.70641
P38071	ETR1	ETR1 - Enoyl-[acyl-carrier-protein] reductase, mitochondrial (P38071)	Yeast	380	3.39046	0	0.892227	1	250	3.39046
Q8TAA5	GRPEL2	GRPEL2 - GrpE protein homolog 2, mitochondrial (Q8TAA5)	Human	225	2.00666	0	0.891849	1	193	2.00666
P00387	CYB5R3	CYB5R3 - NADH-cytochrome b5 reductase 3 (P00387)	Human	301	2.68328	0	0.891456	1	50	2.68328
P10809	HSPD1	HSPD1 - 60 kDa heat shock protein, mitochondrial (P10809)	Human	573	5.10395	0	0.890742	1	2	5.10395
Q9BPX6	MICU1	MICU1 - Calcium uptake protein 1, mitochondrial (Q9BPX6)	Human	476	4.23686	0	0.890097	1	15	4.23686
P36101	TCD2	TCD2 - tRNA threonylcarbamoyladenosine dehydratase 2 (P36101)	Yeast	447	3.97022	0	0.888193	1	98	3.97022
Q9H4I8	SERHL2	SERHL2 - Serine hydrolase-like protein 2 (Q9H4I8)	Human	314	2.78583	0	0.887206	1	81	2.78583
Q07500	NDE2	NDE2 - External NADH-ubiquinone oxidoreductase 2, mitochondrial (Q07500)	Yeast	545	4.82044	0	0.884484	1	2	4.82044
P32891	DLD1	DLD1 - D-lactate dehydrogenase [cytochrome] 1, mitochondrial (P32891)	Yeast	587	5.16019	0	0.879078	1	8	5.16019
P07263	HTS1	HTS1 - Histidine--tRNA ligase, mitochondrial (P07263)	Yeast	546	4.79339	0	0.87791	1	3	4.79339
P32910	RPC34	RPC34 - DNA-directed RNA polymerase III subunit RPC6 (P32910)	Yeast	317	2.77582	0	0.875651	1	113	2.77582
Q03557	HER2	HER2 - Glutamyl-tRNA(Gln) amidotransferase subunit A, mitochondrial (Q03557)	Yeast	464	4.05078	0	0.873014	1	161	4.05078
Q03151	MTG1	MTG1 - Mitochondrial GTPase 1 (Q03151)	Yeast	367	3.20065	0	0.872113	1	165	3.20065
P38891	BAT1	BAT1 - Branched-chain-amino-acid aminotransferase, mitochondrial (P38891)	Yeast	393	3.419	0	0.869975	1	2	3.419
O60218	AKR1B10	AKR1B10 - Aldo-keto reductase family 1 member B10 (O60218)	Human	316	2.74562	0	0.868866	1	242	2.74562
Q03028	ODC1	ODC1 - Mitochondrial 2-oxodicarboxylate carrier 1 (Q03028)	Yeast	310	2.68777	0	0.867022	1	234	2.68777
Q7Z3D6	DGLUCY	DGLUCY - D-glutamate cyclase, mitochondrial (Q7Z3D6)	Human	616	5.33923	0	0.866758	1	3	5.33923
P38885	AIM46	AIM46 - Altered inheritance of mitochondria protein 46, mitochondrial (P38885)	Yeast	310	2.68128	0	0.864929	1	5	2.68128
P47015	AIM23	AIM23 - Altered inheritance of mitochondria protein 23, mitochondrial (P47015)	Yeast	356	3.07536	0	0.863866	1	13	3.07536
Q12375	ORT1	ORT1 - Mitochondrial ornithine transporter 1 (Q12375)	Yeast	292	2.51375	0	0.860875	1	252	2.51375
P40496	RSM25	RSM25 - 37S ribosomal protein S25, mitochondrial (P40496)	Yeast	264	2.27223	0	0.860692	1	81	2.27223
Q6NUN0	ACSM5	ACSM5 - Acyl-coenzyme A synthetase ACSM5, mitochondrial (Q6NUN0)	Human	579	4.97283	0	0.858864	1	2	4.97283
P53153	LCL3	LCL3 - Probable endonuclease LCL3 (P53153)	Yeast	274	2.34924	0	0.857386	1	107	2.34924
P07342	ILV2	ILV2 - Acetolactate synthase catalytic subunit, mitochondrial (P07342)	Yeast	687	5.88833	0	0.857108	1	13	5.88833
P49411	TUFM	TUFM - Elongation factor Tu, mitochondrial (P49411)	Human	452	3.8706	0	0.856327	1	2	3.8706
Q8NBU5	ATAD1	ATAD1 - Outer mitochondrial transmembrane helix translocase (Q8NBU5)	Human	361	3.06954	0	0.850289	1	239	3.06954
P36151	YKR070W	YKR070W - Uncharacterized protein YKR070W (P36151)	Yeast	352	2.98543	0	0.848135	1	209	2.98543
Q5SVS4	SLC25A30	SLC25A30 - Kidney mitochondrial carrier protein 1 (Q5SVS4)	Human	291	2.46709	0	0.847798	1	214	2.46709
Q12089	AEP3	AEP3 - ATPase expression protein 3 (Q12089)	Yeast	606	5.1339	0	0.847179	1	187	5.1339
P07256	COR1	COR1 - Cytochrome b-c1 complex subunit 1, mitochondrial (P07256)	Yeast	457	3.85418	0	0.843365	1	2	3.85418
P08456	CHO1	CHO1 - CDP-diacylglycerol--serine O-phosphatidyltransferase (P08456)	Yeast	276	2.32436	0	0.842159	1	96	2.32436
P42765	ACAA2	ACAA2 - 3-ketoacyl-CoA thiolase, mitochondrial (P42765)	Human	397	3.34029	0	0.841382	1	351	3.34029
P09001	MRPL3	MRPL3 - 39S ribosomal protein L3, mitochondrial (P09001)	Human	348	2.90952	0	0.83607	1	141	2.90952
P41903	TES1	TES1 - Peroxisomal acyl-coenzyme A thioester hydrolase 1 (P41903)	Yeast	349	2.90654	0	0.832821	1	79	2.90654
Q04922	MFB1	MFB1 - Mitochondrial F-box protein MFB1 (Q04922)	Yeast	465	3.86127	0	0.83038	1	87	3.86127
P16451	PDX1	PDX1 - Pyruvate dehydrogenase complex protein X component, mitochondrial (P16451)	Yeast	410	3.3842	0	0.825414	1	3	3.3842
P36066	YKL133C	YKL133C - Protein MRG3-like (P36066)	Yeast	463	3.80877	0	0.82263	1	22	3.80877
Q04083	THI74	THI74 - Thiamine-repressible mitochondrial transport protein THI74 (Q04083)	Yeast	370	3.04114	0	0.821929	1	58	3.04114
Q32P41	TRMT5	TRMT5 - tRNA (guanine(37)-N1)-methyltransferase (Q32P41)	Human	509	4.17019	0	0.819291	1	95	4.17019
Q9NX20	MRPL16	MRPL16 - 39S ribosomal protein L16, mitochondrial (Q9NX20)	Human	251	2.05049	0	0.816927	1	112	2.05049
P38646	HSPA9	HSPA9 - Stress-70 protein, mitochondrial (P38646)	Human	679	5.49511	0	0.809295	1	4	5.49511
P52911	EXG2	EXG2 - Glucan 1,3-beta-glucosidase 2 (P52911)	Yeast	562	4.54772	0	0.809202	1	500	4.54772
O96008	TOMM40	TOMM40 - Mitochondrial import receptor subunit TOM40 homolog (O96008)	Human	361	2.92116	0	0.809186	1	38	2.92116
P33303	SFC1	SFC1 - Succinate/fumarate mitochondrial transporter (P33303)	Yeast	322	2.60379	0	0.808629	1	175	2.60379
P27695	APEX1	APEX1 - DNA-(apurinic or apyrimidinic site) endonuclease (P27695)	Human	318	2.57108	0	0.808516	1	171	2.57108
Q06109	RRG8	RRG8 - Required for respiratory growth protein 8, mitochondrial (Q06109)	Yeast	277	2.2354	0	0.807002	1	66	2.2354
Q06324	MMR1	MMR1 - Mitochondrial MYO2 receptor-related protein 1 (Q06324)	Yeast	491	3.96153	0	0.806829	1	59	3.96153
Q9NRD5	PICK1	PICK1 - PRKCA-binding protein (Q9NRD5)	Human	415	3.33946	0	0.804689	1	289	3.33946
Q96LJ7	DHRS1	DHRS1 - Dehydrogenase/reductase SDR family member 1 (Q96LJ7)	Human	313	2.51595	0	0.803819	1	8	2.51595
Q70HW3	SLC25A26	SLC25A26 - S-adenosylmethionine mitochondrial carrier protein (Q70HW3)	Human	274	2.20119	0	0.803354	1	225	2.20119
P47053	YJL043W	YJL043W - Uncharacterized protein YJL043W (P47053)	Yeast	257	2.06331	0	0.802845	1	134	2.06331
Q04013	YHM2	YHM2 - Citrate/oxoglutarate carrier protein (Q04013)	Yeast	314	2.51374	0	0.800554	1	173	2.51374
P53088	NCS6	NCS6 - Cytoplasmic tRNA 2-thiolation protein 1 (P53088)	Yeast	359	2.87315	0	0.800319	1	154	2.87315
Q9NVS9	PNPO	PNPO - Pyridoxine-5'-phosphate oxidase (Q9NVS9)	Human	261	2.08664	0	0.79948	1	88	2.08664
Q3KQZ1	SLC25A35	SLC25A35 - Solute carrier family 25 member 35 (Q3KQZ1)	Human	300	2.38833	0	0.796111	1	159	2.38833
P36060	MCR1	MCR1 - NADH-cytochrome b5 reductase 2 (P36060)	Yeast	302	2.40323	0	0.795771	1	3	2.40323
Q9NX36	DNAJC28	DNAJC28 - DnaJ homolog subfamily C member 28 (Q9NX36)	Human	388	3.08541	0	0.795209	1	9	3.08541
P47045	TIM54	TIM54 - Mitochondrial import inner membrane translocase subunit TIM54 (P47045)	Yeast	478	3.75534	0	0.785637	1	379	3.75534
P04807	HXK2	HXK2 - Hexokinase-2 (P04807)	Yeast	486	3.81179	0	0.784318	1	377	3.81179
Q12208	USB1	USB1 - U6 snRNA phosphodiesterase (Q12208)	Yeast	290	2.2674	0	0.78186	1	66	2.2674
P18238	AAC3	AAC3 - ADP,ATP carrier protein 3 (P18238)	Yeast	307	2.3998	0	0.781695	1	68	2.3998
P39925	AFG3	AFG3 - Mitochondrial respiratory chain complexes assembly protein AFG3 (P39925)	Yeast	761	5.94711	0	0.781486	1	20	5.94711
P40471	AYR1	AYR1 - NADPH-dependent 1-acyldihydroxyacetone phosphate reductase (P40471)	Yeast	297	2.30678	0	0.776692	1	147	2.30678
Q02981	YPL109C	YPL109C - ABC1 family protein YPL109C, mitochondrial (Q02981)	Yeast	657	5.06101	0	0.770322	1	2	5.06101
P11914	MAS2	MAS2 - Mitochondrial-processing peptidase subunit alpha (P11914)	Yeast	482	3.71152	0	0.770026	1	2	3.71152
P40939	HADHA	HADHA - Trifunctional enzyme subunit alpha, mitochondrial (P40939)	Human	763	5.86354	0	0.768485	1	5	5.86354
Q03649	MGL2	MGL2 - Monoacylglycerol lipase (Q03649)	Yeast	449	3.44719	0	0.767749	1	269	3.44719
P25874	UCP1	UCP1 - Mitochondrial brown fat uncoupling protein 1 (P25874)	Human	307	2.35535	0	0.767216	1	67	2.35535
P32331	YMC1	YMC1 - Mitochondrial glycine transporter YMC1 (P32331)	Yeast	307	2.34827	0	0.764907	1	266	2.34827
P10592	SSA2	SSA2 - Heat shock protein SSA2 (P10592)	Yeast	639	4.88156	0	0.763937	1	249	4.88156
Q8N2F6	ARMC10	ARMC10 - Armadillo repeat-containing protein 10 (Q8N2F6)	Human	343	2.61665	0	0.762872	1	18	2.61665
Q9NVI7	ATAD3A	ATAD3A - ATPase family AAA domain-containing protein 3A (Q9NVI7)	Human	634	4.805	0	0.757886	1	320	4.805
P38921	PET8	PET8 - Putative mitochondrial carrier protein PET8 (P38921)	Yeast	284	2.14778	0	0.756261	1	36	2.14778
P23500	MRS4	MRS4 - Mitochondrial RNA-splicing protein MRS4 (P23500)	Yeast	304	2.29356	0	0.75446	1	260	2.29356
Q96GJ1	TRMT2B	TRMT2B - tRNA (uracil(54)-C(5))-methyltransferase homolog (Q96GJ1)	Human	504	3.78109	0	0.750216	1	422	3.78109
P28817	EHD3	EHD3 - 3-hydroxyisobutyryl-CoA hydrolase, mitochondrial (P28817)	Yeast	500	3.74228	0	0.748455	1	2	3.74228
Q9BVS5	TRMT61B	TRMT61B - tRNA (adenine(58)-N(1))-methyltransferase, mitochondrial (Q9BVS5)	Human	477	3.56627	0	0.747646	1	191	3.56627
P39965	AIM10	AIM10 - Probable proline--tRNA ligase, mitochondrial (P39965)	Yeast	576	4.30116	0	0.74673	1	39	4.30116
P40556	YIA6	YIA6 - Mitochondrial nicotinamide adenine dinucleotide transporter 1 (P40556)	Yeast	373	2.76417	0	0.741065	1	269	2.76417
Q8N442	GUF1	GUF1 - Translation factor GUF1, mitochondrial (Q8N442)	Human	669	4.94308	0	0.738876	1	2	4.94308
P51553	IDH3G	IDH3G - Isocitrate dehydrogenase [NAD] subunit gamma, mitochondrial (P51553)	Human	393	2.87626	0	0.731873	1	109	2.87626
Q03558	OYE2	OYE2 - NADPH dehydrogenase 2 (Q03558)	Yeast	400	2.92736	0	0.731839	1	29	2.92736
P16260	SLC25A16	SLC25A16 - Graves disease carrier protein (P16260)	Human	332	2.41588	0	0.727674	1	290	2.41588
P05141	SLC25A5	SLC25A5 - ADP/ATP translocase 2 (P05141)	Human	298	2.16759	0	0.72738	1	65	2.16759
Q5T9A4	ATAD3B	ATAD3B - ATPase family AAA domain-containing protein 3B (Q5T9A4)	Human	648	4.71201	0	0.727163	1	272	4.71201
Q7L311	ARMCX2	ARMCX2 - Armadillo repeat-containing X-linked protein 2 (Q7L311)	Human	632	4.57733	0	0.724261	1	42	4.57733
P40464	FLX1	FLX1 - Mitochondrial FAD carrier protein FLX1 (P40464)	Yeast	311	2.24595	0	0.722171	1	39	2.24595
O75390	CS	CS - Citrate synthase, mitochondrial (O75390)	Human	466	3.34817	0	0.718491	1	4	3.34817
Q9Y305	ACOT9	ACOT9 - Acyl-coenzyme A thioesterase 9, mitochondrial (Q9Y305)	Human	439	3.15362	0	0.718365	1	2	3.15362
P38988	GGC1	GGC1 - Mitochondrial GTP/GDP carrier protein 1 (P38988)	Yeast	300	2.15438	0	0.718128	1	163	2.15438
P05165	PCCA	PCCA - Propionyl-CoA carboxylase alpha chain, mitochondrial (P05165)	Human	728	5.222	0	0.717307	1	9	5.222
P40053	AIM9	AIM9 - Altered inheritance of mitochondria protein 9, mitochondrial (P40053)	Yeast	627	4.48938	0	0.716009	1	2	4.48938
Q04728	ARG7	ARG7 - Arginine biosynthesis bifunctional protein ArgJ, mitochondrial (Q04728)	Yeast	441	3.14829	0	0.713898	1	50	3.14829
P35735	SFK1	SFK1 - Protein SFK1 (P35735)	Yeast	353	2.51744	0	0.713155	1	281	2.51744
P48567	PUS4	PUS4 - tRNA pseudouridine synthase 4 (P48567)	Yeast	403	2.87034	0	0.712244	1	274	2.87034
O75648	TRMU	TRMU - Mitochondrial tRNA-specific 2-thiouridylase 1 (O75648)	Human	421	2.9983	0	0.712184	1	5	2.9983
P27105	STOM	STOM - Stomatin (P27105)	Human	288	2.02382	0	0.702716	1	132	2.02382
Q00772	SLT2	SLT2 - Mitogen-activated protein kinase SLT2/MPK1 (Q00772)	Yeast	484	3.39873	0	0.702217	1	58	3.39873
Q8N3Z0	PRSS35	PRSS35 - Inactive serine protease 35 (Q8N3Z0)	Human	413	2.89773	0	0.70163	1	114	2.89773
P07195	LDHB	LDHB - L-lactate dehydrogenase B chain (P07195)	Human	334	2.33883	0	0.70025	1	152	2.33883
Q12350	JID1	JID1 - J domain-containing protein 1 (Q12350)	Yeast	301	2.09875	0	0.697259	1	255	2.09875
Q08AH3	ACSM2A	ACSM2A - Acyl-coenzyme A synthetase ACSM2A, mitochondrial (Q08AH3)	Human	577	4.01653	0	0.696106	1	5	4.01653
Q68CK6	ACSM2B	ACSM2B - Acyl-coenzyme A synthetase ACSM2B, mitochondrial (Q68CK6)	Human	577	4.01635	0	0.696074	1	5	4.01635
P05108	CYP11A1	CYP11A1 - Cholesterol side-chain cleavage enzyme, mitochondrial (P05108)	Human	521	3.61985	0	0.694788	1	3	3.61985
P12236	SLC25A6	SLC25A6 - ADP/ATP translocase 3 (P12236)	Human	298	2.06189	0	0.691908	1	65	2.06189
P39677	MEF2	MEF2 - Ribosome-releasing factor 2, mitochondrial (P39677)	Yeast	819	5.65756	0	0.690789	1	7	5.65756
P18239	PET9	PET9 - ADP,ATP carrier protein 2 (P18239)	Yeast	318	2.19327	0	0.689707	1	80	2.19327
Q9NPH0	ACP6	ACP6 - Lysophosphatidic acid phosphatase type 6 (Q9NPH0)	Human	428	2.93835	0	0.68653	1	206	2.93835
Q7L3V2	RTL10	RTL10 - Protein Bop (Q7L3V2)	Human	364	2.4958	0	0.685659	1	232	2.4958
Q9NTX5	ECHDC1	ECHDC1 - Ethylmalonyl-CoA decarboxylase (Q9NTX5)	Human	307	2.10155	0	0.684545	1	4	2.10155
Q14CZ7	FASTKD3	FASTKD3 - FAST kinase domain-containing protein 3, mitochondrial (Q14CZ7)	Human	662	4.52257	0	0.683167	1	3	4.52257
P55916	UCP3	UCP3 - Mitochondrial uncoupling protein 3 (P55916)	Human	312	2.1236	0	0.68064	1	77	2.1236
P48525	MSE1	MSE1 - Glutamate--tRNA ligase, mitochondrial (P48525)	Yeast	536	3.64203	0	0.679484	1	45	3.64203
P17612	PRKACA	PRKACA - cAMP-dependent protein kinase catalytic subunit alpha (P17612)	Human	351	2.38345	0	0.679045	1	125	2.38345
P35999	45200	OCT1 - Mitochondrial intermediate peptidase (P35999)	Yeast	772	5.21995	0	0.67616	1	8	5.21995
P28834	IDH1	IDH1 - Isocitrate dehydrogenase [NAD] subunit 1, mitochondrial (P28834)	Yeast	360	2.43023	0	0.675064	1	167	2.43023
Q12428	PDH1	PDH1 - Probable 2-methylcitrate dehydratase (Q12428)	Yeast	516	3.4577	0	0.670097	1	234	3.4577
Q08822	CIR2	CIR2 - Probable electron transfer flavoprotein-ubiquinone oxidoreductase, mitochondrial (Q08822)	Yeast	631	4.20502	0	0.666406	1	9	4.20502
P02381	VAR1	VAR1 - Ribosomal protein VAR1, mitochondrial (P02381)	Yeast	398	2.63733	0	0.662645	1	327	2.63733
P38087	YMC2	YMC2 - Carrier protein YMC2, mitochondrial (P38087)	Yeast	329	2.17364	0	0.660681	1	288	2.17364
Q01589	SED1	SED1 - Cell wall protein SED1 (Q01589)	Yeast	338	2.22515	0	0.65833	1	13	2.22515
P40508	YIL077C	YIL077C - PUP1 protein homolog (P40508)	Yeast	320	2.09284	0	0.654012	1	101	2.09284
Q12029	FSF1	FSF1 - Sideroflexin FSF1 (Q12029)	Yeast	327	2.13312	0	0.652331	1	157	2.13312
P41800	MMM1	MMM1 - Maintenance of mitochondrial morphology protein 1 (P41800)	Yeast	426	2.76525	0	0.64912	1	128	2.76525
Q9NYQ3	HAO2	HAO2 - Hydroxyacid oxidase 2 (Q9NYQ3)	Human	351	2.2653	0	0.645383	1	162	2.2653
P07275	PUT2	PUT2 - Delta-1-pyrroline-5-carboxylate dehydrogenase, mitochondrial (P07275)	Yeast	575	3.69503	0	0.642614	1	2	3.69503
P38787	PAN5	PAN5 - 2-dehydropantoate 2-reductase (P38787)	Yeast	379	2.42107	0	0.638803	1	30	2.42107
P41921	GLR1	GLR1 - Glutathione reductase (P41921)	Yeast	483	3.07454	0	0.636551	1	2	3.07454
Q86X67	NUDT13	NUDT13 - NAD(P)H pyrophosphatase NUDT13, mitochondrial (Q86X67)	Human	352	2.23773	0	0.635719	1	148	2.23773
P38714	MSR1	MSR1 - Arginine--tRNA ligase, mitochondrial (P38714)	Yeast	643	4.08324	0	0.635029	1	2	4.08324
Q08426	EHHADH	EHHADH - Peroxisomal bifunctional enzyme (Q08426)	Human	723	4.58546	0	0.634226	1	286	4.58546
P17898	CPT1	CPT1 - Cholinephosphotransferase 1 (P17898)	Yeast	393	2.48277	0	0.631748	1	8	2.48277
P08425	MSF1	MSF1 - Phenylalanine--tRNA ligase, mitochondrial (P08425)	Yeast	469	2.96229	0	0.631617	1	350	2.96229
Q53H12	AGK	AGK - Acylglycerol kinase, mitochondrial (Q53H12)	Human	422	2.66167	0	0.630727	1	270	2.66167
Q96GA7	SDSL	SDSL - Serine dehydratase-like (Q96GA7)	Human	329	2.05608	0	0.62495	1	57	2.05608
P00175	CYB2	CYB2 - Cytochrome b2, mitochondrial (P00175)	Yeast	591	3.69103	0	0.62454	1	19	3.69103
O43865	AHCYL1	AHCYL1 - S-adenosylhomocysteine hydrolase-like protein 1 (O43865)	Human	530	3.29897	0	0.622447	1	53	3.29897
P09440	MIS1	MIS1 - C-1-tetrahydrofolate synthase, mitochondrial (P09440)	Yeast	975	6.04956	0	0.620468	1	3	6.04956
P27796	POT1	POT1 - 3-ketoacyl-CoA thiolase, peroxisomal (P27796)	Yeast	417	2.57599	0	0.617744	1	275	2.57599
P38228	TCM62	TCM62 - Mitochondrial chaperone TCM62 (P38228)	Yeast	572	3.52039	0	0.615453	1	2	3.52039
Q12051	BTS1	BTS1 - Geranylgeranyl pyrophosphate synthase (Q12051)	Yeast	335	2.0491	0	0.611671	1	165	2.0491
P22557	ALAS2	ALAS2 - 5-aminolevulinate synthase, erythroid-specific, mitochondrial (P22557)	Human	587	3.53102	0	0.601537	1	440	3.53102
P39676	YHB1	YHB1 - Flavohemoprotein (P39676)	Yeast	399	2.38942	0	0.598852	1	203	2.38942
P04806	HXK1	HXK1 - Hexokinase-1 (P04806)	Yeast	485	2.88732	0	0.595324	1	376	2.88732
P38079	YRO2	YRO2 - Protein YRO2 (P38079)	Yeast	344	2.0434	0	0.594011	1	83	2.0434
P14905	CBS2	CBS2 - Cytochrome B translational activator protein CBS2 (P14905)	Yeast	389	2.29071	0	0.588871	1	176	2.29071
P15202	CTA1	CTA1 - Peroxisomal catalase A (P15202)	Yeast	515	3.01792	0	0.586003	1	351	3.01792
P09110	ACAA1	ACAA1 - 3-ketoacyl-CoA thiolase, peroxisomal (P09110)	Human	424	2.47565	0	0.58388	1	380	2.47565
Q8IXI1	RHOT2	RHOT2 - Mitochondrial Rho GTPase 2 (Q8IXI1)	Human	618	3.6064	0	0.58356	1	414	3.6064
A4D1E9	GTPBP10	GTPBP10 - GTP-binding protein 10 (A4D1E9)	Human	387	2.257	0	0.583203	1	53	2.257
Q9UBJ2	ABCD2	ABCD2 - ATP-binding cassette sub-family D member 2 (Q9UBJ2)	Human	740	4.31064	0	0.582519	1	3	4.31064
P00367	GLUD1	GLUD1 - Glutamate dehydrogenase 1, mitochondrial (P00367)	Human	558	3.24642	0	0.581796	1	24	3.24642
Q14318	FKBP8	FKBP8 - Peptidyl-prolyl cis-trans isomerase FKBP8 (Q14318)	Human	412	2.38762	0	0.579519	1	102	2.38762
Q99798	ACO2	ACO2 - Aconitate hydratase, mitochondrial (Q99798)	Human	780	4.49209	0	0.575909	1	3	4.49209
P53136	NSA1	NSA1 - Ribosome biogenesis protein NSA1 (P53136)	Yeast	463	2.66063	0	0.57465	1	269	2.66063
O60260	PRKN	PRKN - E3 ubiquitin-protein ligase parkin (O60260)	Human	465	2.66396	0	0.572894	1	147	2.66396
Q8N573	OXR1	OXR1 - Oxidation resistance protein 1 (Q8N573)	Human	874	5.00488	0	0.572641	1	553	5.00488
P38251	RFC5	RFC5 - Replication factor C subunit 5 (P38251)	Yeast	354	2.00164	0	0.565435	1	55	2.00164
Q9UI17	DMGDH	DMGDH - Dimethylglycine dehydrogenase, mitochondrial (Q9UI17)	Human	866	4.89355	0	0.565075	1	2	4.89355
P38756	TCD1	TCD1 - tRNA threonylcarbamoyladenosine dehydratase 1 (P38756)	Yeast	429	2.41875	0	0.563812	1	221	2.41875
P43635	CIT3	CIT3 - Citrate synthase 3, mitochondrial (P43635)	Yeast	486	2.71205	0	0.558035	1	126	2.71205
Q8IYQ7	THNSL1	THNSL1 - Threonine synthase-like 1 (Q8IYQ7)	Human	743	4.06869	0	0.547603	1	4	4.06869
P49367	LYS4	LYS4 - Homoaconitase, mitochondrial (P49367)	Yeast	693	3.77965	0	0.545405	1	2	3.77965
P32191	GUT2	GUT2 - Glycerol-3-phosphate dehydrogenase, mitochondrial (P32191)	Yeast	649	3.52108	0	0.542539	1	2	3.52108
Q9P291	ARMCX1	ARMCX1 - Armadillo repeat-containing X-linked protein 1 (Q9P291)	Human	453	2.45721	0	0.54243	1	165	2.45721
P53720	SMM1	SMM1 - tRNA-dihydrouridine(20) synthase [NAD(P)+] (P53720)	Yeast	384	2.08055	0	0.541811	1	290	2.08055
P36052	YKL162C	YKL162C - Protein arginine methyltransferase NDUFAF7 homolog, mitochondrial (P36052)	Yeast	402	2.17117	0	0.540092	1	297	2.17117
Q02354	UTP6	UTP6 - U3 small nucleolar RNA-associated protein 6 (Q02354)	Yeast	440	2.35374	0	0.534941	1	66	2.35374
Q5JRX3	PITRM1	PITRM1 - Presequence protease, mitochondrial (Q5JRX3)	Human	1037	5.5438	0	0.5346	1	2	5.5438
P21954	IDP1	IDP1 - Isocitrate dehydrogenase [NADP], mitochondrial (P21954)	Yeast	428	2.28734	0	0.534425	1	112	2.28734
Q9NVH6	TMLHE	TMLHE - Trimethyllysine dioxygenase, mitochondrial (Q9NVH6)	Human	421	2.2466	0	0.533634	1	71	2.2466
P19414	ACO1	ACO1 - Aconitate hydratase, mitochondrial (P19414)	Yeast	778	4.14053	0	0.532202	1	2	4.14053
P04040	CAT	CAT - Catalase (P04040)	Human	527	2.77142	0	0.525886	1	355	2.77142
P03878	AI4	AI4 - Intron-encoded DNA endonuclease aI4 (P03878)	Yeast	556	2.88878	0	0.519564	1	373	2.88878
P03877	AI3	AI3 - Intron-encoded DNA endonuclease aI3 (P03877)	Yeast	415	2.10712	0	0.50774	1	257	2.10712
Q3SY69	ALDH1L2	ALDH1L2 - Mitochondrial 10-formyltetrahydrofolate dehydrogenase (Q3SY69)	Human	923	4.686	0	0.507692	1	2	4.686
P18544	ARG8	ARG8 - Acetylornithine aminotransferase, mitochondrial (P18544)	Yeast	423	2.14406	0	0.506869	1	146	2.14406
P10849	MTF2	MTF2 - Mitochondrial transcription factor 2 (P10849)	Yeast	440	2.22487	0	0.505653	1	166	2.22487
Q96AG3	SLC25A46	SLC25A46 - Solute carrier family 25 member 46 (Q96AG3)	Human	418	2.09611	0	0.501461	1	117	2.09611
Q9ZZW7	BI3	BI3 - Cytochrome b mRNA maturase bI3 (Q9ZZW7)	Yeast	517	2.58196	0	0.499411	1	210	2.58196
P07806	VAS1	VAS1 - Valine--tRNA ligase, mitochondrial (P07806)	Yeast	1104	5.49256	0	0.497514	1	9	5.49256
P25298	RNA14	RNA14 - mRNA 3'-end-processing protein RNA14 (P25298)	Yeast	677	3.35818	0	0.496038	1	418	3.35818
P38825	TOM71	TOM71 - Protein TOM71 (P38825)	Yeast	639	3.15859	0	0.494301	1	116	3.15859
Q9ZZX1	AI5_ALPHA	AI5_ALPHA - Intron-encoded DNA endonuclease aI5 alpha (Q9ZZX1)	Yeast	630	3.06088	0	0.485855	1	576	3.06088
Q16798	ME3	ME3 - NADP-dependent malic enzyme, mitochondrial (Q16798)	Human	604	2.91737	0	0.483008	1	141	2.91737
P15179	MSD1	MSD1 - Aspartate--tRNA ligase, mitochondrial (P15179)	Yeast	658	3.17675	0	0.482788	1	2	3.17675
P24720	MNE1	MNE1 - Protein MNE1 (P24720)	Yeast	663	3.15595	0	0.47601	1	171	3.15595
P31115	DEG1	DEG1 - tRNA pseudouridine(38/39) synthase (P31115)	Yeast	442	2.08213	0	0.47107	1	205	2.08213
P51659	HSD17B4	HSD17B4 - Peroxisomal multifunctional enzyme type 2 (P51659)	Human	736	3.46667	0	0.471015	1	535	3.46667
O43572	AKAP10	AKAP10 - A-kinase anchor protein 10, mitochondrial (O43572)	Human	662	3.11252	0	0.470169	1	161	3.11252
Q96QU6	ACCS	ACCS - 1-aminocyclopropane-1-carboxylate synthase-like protein 1 (Q96QU6)	Human	501	2.34687	0	0.468436	1	460	2.34687
P43304	GPD2	GPD2 - Glycerol-3-phosphate dehydrogenase, mitochondrial (P43304)	Human	727	3.38478	0	0.465582	1	15	3.38478
O43236	SEPTIN4	SEPTIN4 - Septin-4 (O43236)	Human	478	2.22428	0	0.465331	1	348	2.22428
Q12166	LEU9	LEU9 - 2-isopropylmalate synthase 2, mitochondrial (Q12166)	Yeast	604	2.74553	0	0.454559	1	8	2.74553
P28331	NDUFS1	NDUFS1 - NADH-ubiquinone oxidoreductase 75 kDa subunit, mitochondrial (P28331)	Human	727	3.29969	0	0.453878	1	2	3.29969
Q8IXI2	RHOT1	RHOT1 - Mitochondrial Rho GTPase 1 (Q8IXI2)	Human	618	2.75302	0	0.445472	1	422	2.75302
P38297	FZO1	FZO1 - Mitofusin FZO1 (P38297)	Yeast	855	3.8007	0	0.444527	1	77	3.8007
Q12158	MCD1	MCD1 - Sister chromatid cohesion protein 1 (Q12158)	Yeast	566	2.50146	0	0.441954	1	102	2.50146
Q13057	COASY	COASY - Bifunctional coenzyme A synthase (Q13057)	Human	564	2.42193	0	0.42942	1	5	2.42193
Q09013	DMPK	DMPK - Myotonin-protein kinase (Q09013)	Human	629	2.66389	0	0.423513	1	558	2.66389
P40015	ISC1	ISC1 - Inositol phosphosphingolipids phospholipase C (P40015)	Yeast	477	2.01506	0	0.422445	1	147	2.01506
P43616	DUG1	DUG1 - Cys-Gly metallodipeptidase DUG1 (P43616)	Yeast	481	2.01441	0	0.418796	1	3	2.01441
P40360	ARG2	ARG2 - Amino-acid acetyltransferase, mitochondrial (P40360)	Yeast	574	2.38842	0	0.416101	1	62	2.38842
P38081	YBR056W	YBR056W - Uncharacterized glycosyl hydrolase YBR056W (P38081)	Yeast	501	2.05913	0	0.411003	1	453	2.05913
Q16134	ETFDH	ETFDH - Electron transfer flavoprotein-ubiquinone oxidoreductase, mitochondrial (Q16134)	Human	617	2.53312	0	0.410554	1	20	2.53312
P34913	EPHX2	EPHX2 - Bifunctional epoxide hydrolase 2 (P34913)	Human	555	2.25574	0	0.406439	1	92	2.25574
P33755	NPL4	NPL4 - Nuclear protein localization protein 4 (P33755)	Yeast	580	2.35454	0	0.405955	1	349	2.35454
O75746	SLC25A12	SLC25A12 - Calcium-binding mitochondrial carrier protein Aralar1 (O75746)	Human	678	2.73746	0	0.403755	1	569	2.73746
P21397	MAOA	MAOA - Amine oxidase [flavin-containing] A (P21397)	Human	527	2.11401	0	0.40114	1	413	2.11401
Q9UKU0	ACSL6	ACSL6 - Long-chain-fatty-acid--CoA ligase 6 (Q9UKU0)	Human	697	2.7434	0	0.393601	1	368	2.7434
P0C7M7	ACSM4	ACSM4 - Acyl-coenzyme A synthetase ACSM4, mitochondrial (P0C7M7)	Human	580	2.23273	0	0.384954	1	92	2.23273
P25038	IFM1	IFM1 - Translation initiation factor IF-2, mitochondrial (P25038)	Yeast	676	2.55131	0	0.377412	1	3	2.55131
P15565	TRM1	TRM1 - tRNA (guanine(26)-N(2))-dimethyltransferase, mitochondrial (P15565)	Yeast	570	2.07851	0	0.36465	1	327	2.07851
P03879	BI4	BI4 - Intron-encoded RNA maturase bI4 (P03879)	Yeast	638	2.31171	0	0.362337	1	448	2.31171
Q8NAN2	MIGA1	MIGA1 - Mitoguardin 1 (Q8NAN2)	Human	632	2.27771	0	0.360397	1	123	2.27771
O00408	PDE2A	PDE2A - cGMP-dependent 3',5'-cyclic phosphodiesterase (O00408)	Human	941	3.33949	0	0.354887	1	183	3.33949
P39722	GEM1	GEM1 - Mitochondrial Rho GTPase 1 (P39722)	Yeast	662	2.32861	0	0.351754	1	423	2.32861
P40825	ALA1	ALA1 - Alanine--tRNA ligase, mitochondrial (P40825)	Yeast	983	3.40671	0	0.346562	1	348	3.40671
P32833	ORC2	ORC2 - Origin recognition complex subunit 2 (P32833)	Yeast	620	2.13884	0	0.344975	1	23	2.13884
Q07799	LMO1	LMO1 - ELMO family protein LMO1 (Q07799)	Yeast	665	2.28121	0	0.343039	1	518	2.28121
P54861	DNM1	DNM1 - Dynamin-related protein DNM1 (P54861)	Yeast	757	2.54214	0	0.335818	1	43	2.54214
Q04311	VMS1	VMS1 - Protein VMS1 (Q04311)	Yeast	632	2.11411	0	0.33451	1	64	2.11411
Q05931	SSQ1	SSQ1 - Iron-sulfur cluster biogenesis chaperone, mitochondrial (Q05931)	Yeast	657	2.19685	0	0.334375	1	88	2.19685
Q969S9	GFM2	GFM2 - Ribosome-releasing factor 2, mitochondrial (Q969S9)	Human	779	2.58746	0	0.332151	1	23	2.58746
Q02773	RPM2	RPM2 - Ribonuclease P protein component, mitochondrial (Q02773)	Yeast	1202	3.97102	0	0.330367	1	3	3.97102
P06208	LEU4	LEU4 - 2-isopropylmalate synthase (P06208)	Yeast	619	2.03949	0	0.329481	1	44	2.03949
Q12181	TAH18	TAH18 - NADPH-dependent diflavin oxidoreductase 1 (Q12181)	Yeast	623	2.03736	0	0.327024	1	69	2.03736
P39987	ECM10	ECM10 - Heat shock protein SSC3, mitochondrial (P39987)	Yeast	644	2.01697	0	0.313194	1	428	2.01697
P50273	ATP22	ATP22 - Mitochondrial translation factor ATP22 (P50273)	Yeast	684	2.10481	0	0.307721	1	497	2.10481
O43847	NRDC	NRDC - Nardilysin (O43847)	Human	1151	3.28357	0	0.28528	1	2	3.28357
Q08J23	NSUN2	NSUN2 - RNA cytosine C(5)-methyltransferase NSUN2 (Q08J23)	Human	767	2.11623	0	0.27591	1	675	2.11623
O75891	ALDH1L1	ALDH1L1 - Cytosolic 10-formyltetrahydrofolate dehydrogenase (O75891)	Human	902	2.47585	0	0.274484	1	99	2.47585
P13188	GLN4	GLN4 - Glutamine--tRNA ligase (P13188)	Yeast	809	2.17835	0	0.269264	1	517	2.17835
P11325	NAM2	NAM2 - Leucine--tRNA ligase, mitochondrial (P11325)	Yeast	894	2.37431	0	0.265583	1	422	2.37431
Q92667	AKAP1	AKAP1 - A-kinase anchor protein 1, mitochondrial (Q92667)	Human	903	2.30225	0	0.254955	1	618	2.30225
P47107	YJR039W	YJR039W - Uncharacterized protein YJR039W (P47107)	Yeast	1121	2.82884	0	0.25235	1	68	2.82884
P36159	TRZ1	TRZ1 - Ribonuclease Z (P36159)	Yeast	838	2.04742	0	0.244322	1	744	2.04742
Q9BXW6	OSBPL1A	OSBPL1A - Oxysterol-binding protein-related protein 1 (Q9BXW6)	Human	950	2.17132	0	0.228561	1	526	2.17132
Q13423	NNT	NNT - NAD(P) transhydrogenase, mitochondrial (Q13423)	Human	1086	2.22894	0	0.205243	1	234	2.22894
P16861	PFK1	PFK1 - ATP-dependent 6-phosphofructokinase subunit alpha (P16861)	Yeast	987	2.01442	0	0.204095	1	854	2.01442
Q8IUA7	ABCA9	ABCA9 - ATP-binding cassette sub-family A member 9 (Q8IUA7)	Human	1624	2.48105	0	0.152774	1	1220	2.48105
Q96T52	IMMP2L	IMMP2L - Mitochondrial inner membrane protease subunit 2 (Q96T52)	Human	175	0	#N/A	0	0
O75608	LYPLA1	LYPLA1 - Acyl-protein thioesterase 1 (O75608)	Human	230	0	#N/A	0	0
Q9H3J6	MTRFR	MTRFR - Mitochondrial translation release factor in rescue (Q9H3J6)	Human	166	0	#N/A	0	0
Q96LU5	IMMP1L	IMMP1L - Mitochondrial inner membrane protease subunit 1 (Q96LU5)	Human	166	0	#N/A	0	0
P78537	BLOC1S1	BLOC1S1 - Biogenesis of lysosome-related organelles complex 1 subunit 1 (P78537)	Human	153	0	#N/A	0	0
P56134	ATP5MF	ATP5MF - ATP synthase subunit f, mitochondrial (P56134)	Human	94	0	#N/A	0	0
Q9BUR5	APOO	APOO - MICOS complex subunit MIC26 (Q9BUR5)	Human	198	0	#N/A	0	0
Q96B49	TOMM6	TOMM6 - Mitochondrial import receptor subunit TOM6 homolog (Q96B49)	Human	74	0	#N/A	0	0
P00395	MT-CO1	MT-CO1 - Cytochrome c oxidase subunit 1 (P00395)	Human	513	0	#N/A	0	0
O95258	SLC25A14	SLC25A14 - Brain mitochondrial carrier protein 1 (O95258)	Human	325	0	#N/A	0	0
Q9BSY4	CHCHD5	CHCHD5 - Coiled-coil-helix-coiled-coil-helix domain-containing protein 5 (Q9BSY4)	Human	110	0	#N/A	0	0
Q6P587	FAHD1	FAHD1 - Acylpyruvase FAHD1, mitochondrial (Q6P587)	Human	224	0	#N/A	0	0
P03891	MT-ND2	MT-ND2 - NADH-ubiquinone oxidoreductase chain 2 (P03891)	Human	347	0	#N/A	0	0
P03905	MT-ND4	MT-ND4 - NADH-ubiquinone oxidoreductase chain 4 (P03905)	Human	459	0	#N/A	0	0
P03915	MT-ND5	MT-ND5 - NADH-ubiquinone oxidoreductase chain 5 (P03915)	Human	603	0	#N/A	0	0
Q9H2D1	SLC25A32	SLC25A32 - Mitochondrial folate transporter/carrier (Q9H2D1)	Human	315	0	#N/A	0	0
Q9Y3D6	FIS1	FIS1 - Mitochondrial fission 1 protein (Q9Y3D6)	Human	152	0	#N/A	0	0
O95847	SLC25A27	SLC25A27 - Mitochondrial uncoupling protein 4 (O95847)	Human	323	0	#N/A	0	0
Q8TBP6	SLC25A40	SLC25A40 - Solute carrier family 25 member 40 (Q8TBP6)	Human	338	0	#N/A	0	0
Q9NRN9	METTL5	METTL5 - rRNA N6-adenosine-methyltransferase METTL5 (Q9NRN9)	Human	209	0	#N/A	0	0
Q96T66	NMNAT3	NMNAT3 - Nicotinamide/nicotinic acid mononucleotide adenylyltransferase 3 (Q96T66)	Human	252	0	#N/A	0	0
Q9Y234	LIPT1	LIPT1 - Lipoyltransferase 1, mitochondrial (Q9Y234)	Human	373	0	#N/A	0	0
O14957	UQCR11	UQCR11 - Cytochrome b-c1 complex subunit 10 (O14957)	Human	56	0	#N/A	0	0
Q96C01	FAM136A	FAM136A - Protein FAM136A (Q96C01)	Human	138	0	#N/A	0	0
Q8N4H5	TOMM5	TOMM5 - Mitochondrial import receptor subunit TOM5 homolog (Q8N4H5)	Human	51	0	#N/A	0	0
O15239	NDUFA1	NDUFA1 - NADH dehydrogenase [ubiquinone] 1 alpha subcomplex subunit 1 (O15239)	Human	70	0	#N/A	0	0
P00156	MT-CYB	MT-CYB - Cytochrome b (P00156)	Human	380	0	#N/A	0	0
Q8N183	NDUFAF2	NDUFAF2 - NADH dehydrogenase [ubiquinone] 1 alpha subcomplex assembly factor 2 (Q8N183)	Human	169	0	#N/A	0	0
Q9Y6G3	MRPL42	MRPL42 - 39S ribosomal protein L42, mitochondrial (Q9Y6G3)	Human	142	0	#N/A	0	0
Q9NQE9	HINT3	HINT3 - Adenosine 5'-monophosphoramidase HINT3 (Q9NQE9)	Human	182	0	#N/A	0	0
P50583	NUDT2	NUDT2 - Bis(5'-nucleosyl)-tetraphosphatase [asymmetrical] (P50583)	Human	147	0	#N/A	0	0
O43169	CYB5B	CYB5B - Cytochrome b5 type B (O43169)	Human	150	0	#N/A	0	0
Q969G6	RFK	RFK - Riboflavin kinase (Q969G6)	Human	155	0	#N/A	0	0
P03928	MT-ATP8	MT-ATP8 - ATP synthase protein 8 (P03928)	Human	68	0	#N/A	0	0
Q7Z5L4	SPATA19	SPATA19 - Spermatogenesis-associated protein 19, mitochondrial (Q7Z5L4)	Human	167	0	#N/A	0	0
Q9BUP3	HTATIP2	HTATIP2 - Oxidoreductase HTATIP2 (Q9BUP3)	Human	242	0	#N/A	0	0
P00414	MT-CO3	MT-CO3 - Cytochrome c oxidase subunit 3 (P00414)	Human	261	0	#N/A	0	0
Q9H0R6	QRSL1	QRSL1 - Glutamyl-tRNA(Gln) amidotransferase subunit A, mitochondrial (Q9H0R6)	Human	528	0	#N/A	0	0
P30041	PRDX6	PRDX6 - Peroxiredoxin-6 (P30041)	Human	224	0	#N/A	0	0
Q969Q5	RAB24	RAB24 - Ras-related protein Rab-24 (Q969Q5)	Human	203	0	#N/A	0	0
P03897	MT-ND3	MT-ND3 - NADH-ubiquinone oxidoreductase chain 3 (P03897)	Human	115	0	#N/A	0	0
Q9Y3E5	PTRH2	PTRH2 - Peptidyl-tRNA hydrolase 2, mitochondrial (Q9Y3E5)	Human	179	0	#N/A	0	0
Q9NYJ1	COA4	COA4 - Cytochrome c oxidase assembly factor 4 homolog, mitochondrial (Q9NYJ1)	Human	87	0	#N/A	0	0
Q07812	BAX	BAX - Apoptosis regulator BAX (Q07812)	Human	192	0	#N/A	0	0
Q8IVP5	FUNDC1	FUNDC1 - FUN14 domain-containing protein 1 (Q8IVP5)	Human	155	0	#N/A	0	0
Q9NRV9	HEBP1	HEBP1 - Heme-binding protein 1 (Q9NRV9)	Human	189	0	#N/A	0	0
Q15046	KARS1	KARS1 - Lysine--tRNA ligase (Q15046)	Human	597	0	#N/A	0	0
Q96DA6	DNAJC19	DNAJC19 - Mitochondrial import inner membrane translocase subunit TIM14 (Q96DA6)	Human	116	0	#N/A	0	0
O14548	COX7A2L	COX7A2L - Cytochrome c oxidase subunit 7A-related protein, mitochondrial (O14548)	Human	114	0	#N/A	0	0
Q16881	TXNRD1	TXNRD1 - Thioredoxin reductase 1, cytoplasmic (Q16881)	Human	649	0	#N/A	0	0
Q13907	IDI1	IDI1 - Isopentenyl-diphosphate Delta-isomerase 1 (Q13907)	Human	227	0	#N/A	0	0
Q9BXK5	BCL2L13	BCL2L13 - Bcl-2-like protein 13 (Q9BXK5)	Human	485	0	#N/A	0	0
P84085	ARF5	ARF5 - ADP-ribosylation factor 5 (P84085)	Human	180	0	#N/A	0	0
P0DJ07	PET100	PET100 - Protein PET100 homolog, mitochondrial (P0DJ07)	Human	73	0	#N/A	0	0
Q6IB77	GLYAT	GLYAT - Glycine N-acyltransferase (Q6IB77)	Human	296	0	#N/A	0	0
P30536	TSPO	TSPO - Translocator protein (P30536)	Human	169	0	#N/A	0	0
P02794	FTH1	FTH1 - Ferritin heavy chain (P02794)	Human	183	0	#N/A	0	0
H0UI37	TSTD3	TSTD3 - Thiosulfate sulfurtransferase/rhodanese-like domain-containing protein 3 (H0UI37)	Human	97	0	#N/A	0	0
Q9UKK9	NUDT5	NUDT5 - ADP-sugar pyrophosphatase (Q9UKK9)	Human	219	0	#N/A	0	0
P00441	SOD1	SOD1 - Superoxide dismutase [Cu-Zn] (P00441)	Human	154	0	#N/A	0	0
Q56VL3	OCIAD2	OCIAD2 - OCIA domain-containing protein 2 (Q56VL3)	Human	154	0	#N/A	0	0
Q9BRQ6	CHCHD6	CHCHD6 - MICOS complex subunit MIC25 (Q9BRQ6)	Human	235	0	#N/A	0	0
[truncated: 441 more rows]

## Sheet: iMTS pLDDT correlation Humans
Uniprot	Genes	Sequence	Residue (num)	Residue (a.a.)	iMTS	pLDDT	iMTS*pLDDT	Protein Length		Cluster analysis (Fig 3)
[truncated: 999 more rows]

[truncated: 1 more sheets: iMTS > 3, continuous 10a.a. > 2]
